# Supplementary material for: Disentangling the Effects of Risk Factors and Clinical Care on Subnational Variation in Early Neonatal Mortality in the United States
Source: PLoS One. 2012 Nov 14;7(11):e49399. doi: 10.1371/journal.pone.0049399 (PMC3498121; doi:10.1371/journal.pone.0049399)
Supplement: Table S1 — Random intercept by State, HSA and County. (XLSX) [file pone.0049399.s001.xlsx]

## Sheet: Sheet1
State	County	FIPS	HSA	Random intercept (95% CI)	Flag (High/Low)
Maryland	Garrett	24023	1	-0.051 (-0.439-0.337)
Maryland	Allegany	24001	1	-0.051 (-0.439-0.337)
West Virginia	Hardy	54031	1	-0.051 (-0.439-0.337)
West Virginia	Mineral	54057	1	-0.051 (-0.439-0.337)
West Virginia	Grant	54023	1	-0.051 (-0.439-0.337)
Kentucky	Kenton	21117	2	0.095 (-0.235-0.425)
Kentucky	Pendleton	21191	2	0.095 (-0.235-0.425)
Kentucky	Campbell	21037	2	0.095 (-0.235-0.425)
Kentucky	Gallatin	21077	2	0.095 (-0.235-0.425)
Kentucky	Grant	21081	2	0.095 (-0.235-0.425)
Kentucky	Boone	21015	2	0.095 (-0.235-0.425)
Delaware	Kent	10001	3	0.034 (-0.251-0.318)
Delaware	Sussex	10005	3	0.034 (-0.251-0.318)
Maryland	Somerset	24039	3	0.034 (-0.251-0.318)
Maryland	Worcester	24047	3	0.034 (-0.251-0.318)
Maryland	Wicomico	24045	3	0.034 (-0.251-0.318)
Connecticut	Windham	9015	4	-0.286 (-0.485--0.086)	Low
Connecticut	Tolland	9013	4	-0.286 (-0.485--0.086)	Low
Connecticut	Hartford	9003	4	-0.286 (-0.485--0.086)	Low
Virginia	James City	51095	5	-0.152 (-0.42-0.116)
Virginia	Mathews	51115	5	-0.152 (-0.42-0.116)
Virginia	Gloucester	51073	5	-0.152 (-0.42-0.116)
Virginia	Poquoson City	51735	5	-0.152 (-0.42-0.116)
Virginia	York	51199	5	-0.152 (-0.42-0.116)
Virginia	Newport News City	51700	5	-0.152 (-0.42-0.116)
Virginia	Hampton City	51650	5	-0.152 (-0.42-0.116)
Virginia	Williamsburg City	51830	5	-0.152 (-0.42-0.116)
North Carolina	Currituck	37053	6	0.012 (-0.143-0.167)
Virginia	Virginia Beach City	51810	6	0.012 (-0.143-0.167)
Virginia	Portsmouth City	51740	6	0.012 (-0.143-0.167)
Virginia	Franklin City	51620	6	0.012 (-0.143-0.167)
Virginia	Southampton	51175	6	0.012 (-0.143-0.167)
Virginia	Chesapeake City	51550	6	0.012 (-0.143-0.167)
Virginia	Suffolk City	51800	6	0.012 (-0.143-0.167)
Virginia	Isle of Wight	51093	6	0.012 (-0.143-0.167)
Virginia	Norfolk City	51710	6	0.012 (-0.143-0.167)
West Virginia	Nicholas	54067	7	-0.275 (-0.569-0.02)
West Virginia	Webster	54101	7	-0.275 (-0.569-0.02)
West Virginia	Kanawha	54039	7	-0.275 (-0.569-0.02)
West Virginia	Boone	54005	7	-0.275 (-0.569-0.02)
West Virginia	Clay	54015	7	-0.275 (-0.569-0.02)
West Virginia	Putnam	54079	7	-0.275 (-0.569-0.02)
Pennsylvania	Schuylkill	42107	8	0.231 (-0.047-0.509)
Pennsylvania	Snyder	42109	8	0.231 (-0.047-0.509)
Pennsylvania	Montour	42093	8	0.231 (-0.047-0.509)
Pennsylvania	Northumberland	42097	8	0.231 (-0.047-0.509)
Pennsylvania	Union	42119	8	0.231 (-0.047-0.509)
Maine	Cumberland	23005	9	0.173 (-0.076-0.421)
Maine	Knox	23013	9	0.173 (-0.076-0.421)
Maine	Lincoln	23015	9	0.173 (-0.076-0.421)
Maine	Sagadahoc	23023	9	0.173 (-0.076-0.421)
New York	Albany	36001	10	-0.256 (-0.485--0.027)	Low
New York	Rensselaer	36083	10	-0.256 (-0.485--0.027)	Low
Vermont	Bennington	50003	10	-0.256 (-0.485--0.027)	Low
Kentucky	Floyd	21071	11	-0.041 (-0.446-0.364)
Kentucky	Magoffin	21153	11	-0.041 (-0.446-0.364)
Kentucky	Johnson	21115	11	-0.041 (-0.446-0.364)
Illinois	Massac	17127	12	-0.114 (-0.486-0.259)
Illinois	Johnson	17087	12	-0.114 (-0.486-0.259)
Kentucky	Lyon	21143	12	-0.114 (-0.486-0.259)
Kentucky	Livingston	21139	12	-0.114 (-0.486-0.259)
Kentucky	Hickman	21105	12	-0.114 (-0.486-0.259)
Kentucky	McCracken	21145	12	-0.114 (-0.486-0.259)
Kentucky	Carlisle	21039	12	-0.114 (-0.486-0.259)
Kentucky	Graves	21083	12	-0.114 (-0.486-0.259)
Kentucky	Marshall	21157	12	-0.114 (-0.486-0.259)
Kentucky	Crittenden	21055	12	-0.114 (-0.486-0.259)
Kentucky	Ballard	21007	12	-0.114 (-0.486-0.259)
Kentucky	Pike	21195	13	0.017 (-0.373-0.407)
West Virginia	Mingo	54059	13	0.017 (-0.373-0.407)
West Virginia	Logan	54045	13	0.017 (-0.373-0.407)
Virginia	Lynchburg City	51680	14	-0.261 (-0.511--0.011)	Low
Virginia	Craig	51045	14	-0.261 (-0.511--0.011)	Low
Virginia	Roanoke	51161	14	-0.261 (-0.511--0.011)	Low
Virginia	Franklin	51067	14	-0.261 (-0.511--0.011)	Low
Virginia	Appomattox	51011	14	-0.261 (-0.511--0.011)	Low
Virginia	Amherst	51009	14	-0.261 (-0.511--0.011)	Low
Virginia	Floyd	51063	14	-0.261 (-0.511--0.011)	Low
Virginia	Botetourt	51023	14	-0.261 (-0.511--0.011)	Low
Virginia	Bedford City	51515	14	-0.261 (-0.511--0.011)	Low
Virginia	Bedford	51019	14	-0.261 (-0.511--0.011)	Low
Virginia	Salem City	51775	14	-0.261 (-0.511--0.011)	Low
Virginia	Roanoke City	51770	14	-0.261 (-0.511--0.011)	Low
Virginia	Campbell	51031	14	-0.261 (-0.511--0.011)	Low
New Hampshire	Grafton	33009	15	0.159 (-0.124-0.442)
New Hampshire	Sullivan	33019	15	0.159 (-0.124-0.442)
Vermont	Orange	50017	15	0.159 (-0.124-0.442)
Vermont	Windsor	50027	15	0.159 (-0.124-0.442)
Vermont	Washington	50023	15	0.159 (-0.124-0.442)
Maryland	Howard	24027	16	-0.202 (-0.325--0.078)	Low
Maryland	Anne Arundel	24003	16	-0.202 (-0.325--0.078)	Low
Maryland	Baltimore City	24510	16	-0.202 (-0.325--0.078)	Low
Maryland	Calvert	24009	16	-0.202 (-0.325--0.078)	Low
Maryland	Baltimore	24005	16	-0.202 (-0.325--0.078)	Low
Maryland	Carroll	24013	16	-0.202 (-0.325--0.078)	Low
Maine	Penobscot	23019	17	0.052 (-0.289-0.394)
Maine	Washington	23029	17	0.052 (-0.289-0.394)
Maine	Piscataquis	23021	17	0.052 (-0.289-0.394)
Maine	Hancock	23009	17	0.052 (-0.289-0.394)
Kentucky	Owsley	21189	18	-0.202 (-0.414-0.009)
Kentucky	Knott	21119	18	-0.202 (-0.414-0.009)
Kentucky	Perry	21193	18	-0.202 (-0.414-0.009)
Kentucky	Fayette	21067	18	-0.202 (-0.414-0.009)
Kentucky	Leslie	21131	18	-0.202 (-0.414-0.009)
Kentucky	Breathitt	21025	18	-0.202 (-0.414-0.009)
Kentucky	Scott	21209	18	-0.202 (-0.414-0.009)
Kentucky	Lee	21129	18	-0.202 (-0.414-0.009)
Kentucky	Clark	21049	18	-0.202 (-0.414-0.009)
Kentucky	Powell	21197	18	-0.202 (-0.414-0.009)
Kentucky	Wolfe	21237	18	-0.202 (-0.414-0.009)
Kentucky	Woodford	21239	18	-0.202 (-0.414-0.009)
Kentucky	Jessamine	21113	18	-0.202 (-0.414-0.009)
New York	Tioga	36107	19	0.163 (-0.16-0.486)
New York	Broome	36007	19	0.163 (-0.16-0.486)
Pennsylvania	Bradford	42015	19	0.163 (-0.16-0.486)
Pennsylvania	Sullivan	42113	19	0.163 (-0.16-0.486)
Pennsylvania	Susquehanna	42115	19	0.163 (-0.16-0.486)
Connecticut	New London	9011	20	-0.118 (-0.31-0.074)
Rhode Island	Providence	44007	20	-0.118 (-0.31-0.074)
Rhode Island	Washington	44009	20	-0.118 (-0.31-0.074)
Rhode Island	Bristol	44001	20	-0.118 (-0.31-0.074)
Rhode Island	Kent	44003	20	-0.118 (-0.31-0.074)
New York	Yates	36123	21	0.011 (-0.381-0.403)
New York	Wayne	36117	21	0.011 (-0.381-0.403)
New York	Seneca	36099	21	0.011 (-0.381-0.403)
New York	Ontario	36069	21	0.011 (-0.381-0.403)
Massachusetts	Plymouth	25023	22	-0.117 (-0.238-0.004)
Massachusetts	Barnstable	25001	22	-0.117 (-0.238-0.004)
Massachusetts	Dukes	25007	22	-0.117 (-0.238-0.004)
Massachusetts	Nantucket	25019	22	-0.117 (-0.238-0.004)
Massachusetts	Suffolk	25025	22	-0.117 (-0.238-0.004)
Massachusetts	Norfolk	25021	22	-0.117 (-0.238-0.004)
Massachusetts	Middlesex	25017	22	-0.117 (-0.238-0.004)
New Jersey	Burlington	34005	23	0.041 (-0.132-0.215)
New Jersey	Gloucester	34015	23	0.041 (-0.132-0.215)
New Jersey	Camden	34007	23	0.041 (-0.132-0.215)
New Jersey	Salem	34033	23	0.041 (-0.132-0.215)
Ohio	Monroe	39111	24	0.129 (-0.243-0.501)
Ohio	Belmont	39013	24	0.129 (-0.243-0.501)
West Virginia	Tyler	54095	24	0.129 (-0.243-0.501)
West Virginia	Marshall	54051	24	0.129 (-0.243-0.501)
West Virginia	Wetzel	54103	24	0.129 (-0.243-0.501)
West Virginia	Ohio	54069	24	0.129 (-0.243-0.501)
Virginia	Winchester City	51840	25	0.165 (-0.156-0.486)
Virginia	Shenandoah	51171	25	0.165 (-0.156-0.486)
Virginia	Clarke	51043	25	0.165 (-0.156-0.486)
Virginia	Frederick	51069	25	0.165 (-0.156-0.486)
Virginia	Warren	51187	25	0.165 (-0.156-0.486)
West Virginia	Hampshire	54027	25	0.165 (-0.156-0.486)
West Virginia	Morgan	54065	25	0.165 (-0.156-0.486)
West Virginia	Jefferson	54037	25	0.165 (-0.156-0.486)
West Virginia	Berkeley	54003	25	0.165 (-0.156-0.486)
Pennsylvania	Jefferson	42065	26	0.203 (-0.127-0.534)
Pennsylvania	Centre	42027	26	0.203 (-0.127-0.534)
Pennsylvania	Clearfield	42033	26	0.203 (-0.127-0.534)
Kentucky	Garrard	21079	27	-0.088 (-0.495-0.319)
Kentucky	Lincoln	21137	27	-0.088 (-0.495-0.319)
Kentucky	Casey	21045	27	-0.088 (-0.495-0.319)
Kentucky	Mercer	21167	27	-0.088 (-0.495-0.319)
Kentucky	Boyle	21021	27	-0.088 (-0.495-0.319)
Pennsylvania	Delaware	42045	28	-0.012 (-0.116-0.093)
Pennsylvania	Montgomery	42091	28	-0.012 (-0.116-0.093)
Pennsylvania	Philadelphia	42101	28	-0.012 (-0.116-0.093)
Pennsylvania	Chester	42029	28	-0.012 (-0.116-0.093)
Pennsylvania	Bucks	42017	28	-0.012 (-0.116-0.093)
Kentucky	Logan	21141	29	0.165 (-0.194-0.525)
Kentucky	Warren	21227	29	0.165 (-0.194-0.525)
Kentucky	Allen	21003	29	0.165 (-0.194-0.525)
Kentucky	Butler	21031	29	0.165 (-0.194-0.525)
Kentucky	Simpson	21213	29	0.165 (-0.194-0.525)
Kentucky	Edmonson	21061	29	0.165 (-0.194-0.525)
Virginia	Bath	51017	30	0.059 (-0.356-0.473)
Virginia	Alleghany	51005	30	0.059 (-0.356-0.473)
Virginia	Covington City	51580	30	0.059 (-0.356-0.473)
West Virginia	Greenbrier	54025	30	0.059 (-0.356-0.473)
West Virginia	Monroe	54063	30	0.059 (-0.356-0.473)
West Virginia	Marion	54049	31	-0.061 (-0.357-0.234)
West Virginia	Taylor	54091	31	-0.061 (-0.357-0.234)
West Virginia	Monongalia	54061	31	-0.061 (-0.357-0.234)
West Virginia	Preston	54077	31	-0.061 (-0.357-0.234)
Massachusetts	Hampshire	25015	32	-0.305 (-0.566--0.043)	Low
Massachusetts	Hampden	25013	32	-0.305 (-0.566--0.043)	Low
Virginia	Chesterfield	51041	33	-0.082 (-0.262-0.098)
Virginia	Middlesex	51119	33	-0.082 (-0.262-0.098)
Virginia	Goochland	51075	33	-0.082 (-0.262-0.098)
Virginia	King and Queen	51097	33	-0.082 (-0.262-0.098)
Virginia	Richmond City	51760	33	-0.082 (-0.262-0.098)
Virginia	Prince Edward	51147	33	-0.082 (-0.262-0.098)
Virginia	Henrico	51087	33	-0.082 (-0.262-0.098)
Virginia	Westmoreland	51193	33	-0.082 (-0.262-0.098)
Virginia	Cumberland	51049	33	-0.082 (-0.262-0.098)
Virginia	Nottoway	51135	33	-0.082 (-0.262-0.098)
Virginia	New Kent	51127	33	-0.082 (-0.262-0.098)
Virginia	Powhatan	51145	33	-0.082 (-0.262-0.098)
Virginia	Richmond	51159	33	-0.082 (-0.262-0.098)
Virginia	Lancaster	51103	33	-0.082 (-0.262-0.098)
Virginia	Charlotte	51037	33	-0.082 (-0.262-0.098)
Virginia	Amelia	51007	33	-0.082 (-0.262-0.098)
Virginia	Northumberland	51133	33	-0.082 (-0.262-0.098)
Virginia	Colonial Heights City	51570	33	-0.082 (-0.262-0.098)
Virginia	Essex	51057	33	-0.082 (-0.262-0.098)
Virginia	Charles City	51036	33	-0.082 (-0.262-0.098)
Virginia	King William	51101	33	-0.082 (-0.262-0.098)
Virginia	Hanover	51085	33	-0.082 (-0.262-0.098)
Ohio	Washington	39167	34	0.178 (-0.181-0.536)
West Virginia	Calhoun	54013	34	0.178 (-0.181-0.536)
West Virginia	Roane	54087	34	0.178 (-0.181-0.536)
West Virginia	Wirt	54105	34	0.178 (-0.181-0.536)
West Virginia	Ritchie	54085	34	0.178 (-0.181-0.536)
West Virginia	Wood	54107	34	0.178 (-0.181-0.536)
West Virginia	Pleasants	54073	34	0.178 (-0.181-0.536)
West Virginia	Jackson	54035	34	0.178 (-0.181-0.536)
New York	Allegany	36003	35	0.003 (-0.386-0.391)
New York	Cattaraugus	36009	35	0.003 (-0.386-0.391)
Pennsylvania	McKean	42083	35	0.003 (-0.386-0.391)
Pennsylvania	Potter	42105	35	0.003 (-0.386-0.391)
Pennsylvania	Cameron	42023	35	0.003 (-0.386-0.391)
New Jersey	Hudson	34017	36	-0.333 (-0.505--0.16)	Low
New Jersey	Passaic	34031	36	-0.333 (-0.505--0.16)	Low
New Jersey	Bergen	34003	36	-0.333 (-0.505--0.16)	Low
New York	Rockland	36087	36	-0.333 (-0.505--0.16)	Low
Kentucky	McCreary	21147	37	-0.083 (-0.474-0.307)
Kentucky	Pulaski	21199	37	-0.083 (-0.474-0.307)
Kentucky	Wayne	21231	37	-0.083 (-0.474-0.307)
Maine	Waldo	23027	38	0.095 (-0.293-0.484)
Maine	Kennebec	23011	38	0.095 (-0.293-0.484)
Maine	Somerset	23025	38	0.095 (-0.293-0.484)
Virginia	Buchanan	51027	39	-0.042 (-0.418-0.335)
Virginia	Bland	51021	39	-0.042 (-0.418-0.335)
Virginia	Tazewell	51185	39	-0.042 (-0.418-0.335)
West Virginia	McDowell	54047	39	-0.042 (-0.418-0.335)
West Virginia	Mercer	54055	39	-0.042 (-0.418-0.335)
Kentucky	Union	21225	40	0.016 (-0.372-0.404)
Kentucky	Henderson	21101	40	0.016 (-0.372-0.404)
New York	Ulster	36111	41	-0.227 (-0.423--0.032)	Low
New York	Dutchess	36027	41	-0.227 (-0.423--0.032)	Low
New York	Westchester	36119	41	-0.227 (-0.423--0.032)	Low
New York	Putnam	36079	41	-0.227 (-0.423--0.032)	Low
Pennsylvania	Butler	42019	42	-0.056 (-0.213-0.101)
Pennsylvania	Armstrong	42005	42	-0.056 (-0.213-0.101)
Pennsylvania	Westmoreland	42129	42	-0.056 (-0.213-0.101)
Pennsylvania	Allegheny	42003	42	-0.056 (-0.213-0.101)
Pennsylvania	Indiana	42063	42	-0.056 (-0.213-0.101)
Pennsylvania	Beaver	42007	42	-0.056 (-0.213-0.101)
Pennsylvania	Dauphin	42043	43	0.174 (-0.046-0.394)
Pennsylvania	Lebanon	42075	43	0.174 (-0.046-0.394)
Pennsylvania	Cumberland	42041	43	0.174 (-0.046-0.394)
Pennsylvania	Perry	42099	43	0.174 (-0.046-0.394)
Pennsylvania	Lycoming	42081	44	0.095 (-0.297-0.487)
Pennsylvania	Clinton	42035	44	0.095 (-0.297-0.487)
Kentucky	Hopkins	21107	45	-0.2 (-0.551-0.152)
Kentucky	Caldwell	21033	45	-0.2 (-0.551-0.152)
Kentucky	Todd	21219	45	-0.2 (-0.551-0.152)
Kentucky	Christian	21047	45	-0.2 (-0.551-0.152)
Kentucky	Muhlenberg	21177	45	-0.2 (-0.551-0.152)
Kentucky	Trigg	21221	45	-0.2 (-0.551-0.152)
Kentucky	Webster	21233	45	-0.2 (-0.551-0.152)
Kentucky	Greenup	21089	46	-0.051 (-0.316-0.213)
Kentucky	Carter	21043	46	-0.051 (-0.316-0.213)
Kentucky	Martin	21159	46	-0.051 (-0.316-0.213)
Kentucky	Lawrence	21127	46	-0.051 (-0.316-0.213)
Kentucky	Boyd	21019	46	-0.051 (-0.316-0.213)
Ohio	Lawrence	39087	46	-0.051 (-0.316-0.213)
West Virginia	Lincoln	54043	46	-0.051 (-0.316-0.213)
West Virginia	Cabell	54011	46	-0.051 (-0.316-0.213)
West Virginia	Wayne	54099	46	-0.051 (-0.316-0.213)
Pennsylvania	Wayne	42127	47	-0.113 (-0.454-0.228)
Pennsylvania	Lackawanna	42069	47	-0.113 (-0.454-0.228)
Maryland	Frederick	24021	48	-0.092 (-0.358-0.174)
Pennsylvania	York	42133	48	-0.092 (-0.358-0.174)
Pennsylvania	Adams	42001	48	-0.092 (-0.358-0.174)
Vermont	Franklin	50011	49	-0.048 (-0.366-0.27)
Vermont	Chittenden	50007	49	-0.048 (-0.366-0.27)
Vermont	Grand Isle	50013	49	-0.048 (-0.366-0.27)
Vermont	Addison	50001	49	-0.048 (-0.366-0.27)
West Virginia	Tucker	54093	50	0.047 (-0.368-0.462)
West Virginia	Barbour	54001	50	0.047 (-0.368-0.462)
West Virginia	Randolph	54083	50	0.047 (-0.368-0.462)
West Virginia	Pocahontas	54075	50	0.047 (-0.368-0.462)
Kentucky	Clay	21051	51	0.046 (-0.337-0.429)
Kentucky	Whitley	21235	51	0.046 (-0.337-0.429)
Kentucky	Knox	21121	51	0.046 (-0.337-0.429)
Kentucky	Laurel	21125	51	0.046 (-0.337-0.429)
Pennsylvania	Clarion	42031	52	0.136 (-0.274-0.547)
Pennsylvania	Venango	42121	52	0.136 (-0.274-0.547)
Pennsylvania	Forest	42053	52	0.136 (-0.274-0.547)
Kentucky	Metcalfe	21169	53	0.024 (-0.37-0.418)
Kentucky	Barren	21009	53	0.024 (-0.37-0.418)
Kentucky	Hart	21099	53	0.024 (-0.37-0.418)
Kentucky	Monroe	21171	53	0.024 (-0.37-0.418)
New York	Monroe	36055	54	-0.04 (-0.193-0.113)
New York	Genesee	36037	54	-0.04 (-0.193-0.113)
New York	Livingston	36051	54	-0.04 (-0.193-0.113)
New York	Wyoming	36121	54	-0.04 (-0.193-0.113)
New York	Niagara	36063	54	-0.04 (-0.193-0.113)
New York	Orleans	36073	54	-0.04 (-0.193-0.113)
New York	Erie	36029	54	-0.04 (-0.193-0.113)
Virginia	Dickenson	51051	55	-0.013 (-0.424-0.397)
Virginia	Norton City	51720	55	-0.013 (-0.424-0.397)
Virginia	Wise	51195	55	-0.013 (-0.424-0.397)
Virginia	Lee	51105	55	-0.013 (-0.424-0.397)
New York	Oswego	36075	56	0 (-0.209-0.209)
New York	Cayuga	36011	56	0 (-0.209-0.209)
New York	Onondaga	36067	56	0 (-0.209-0.209)
Pennsylvania	Bedford	42009	57	0.041 (-0.262-0.344)
Pennsylvania	Blair	42013	57	0.041 (-0.262-0.344)
Pennsylvania	Cambria	42021	57	0.041 (-0.262-0.344)
Pennsylvania	Somerset	42111	57	0.041 (-0.262-0.344)
New York	Chenango	36017	58	-0.062 (-0.46-0.337)
New York	Delaware	36025	58	-0.062 (-0.46-0.337)
New York	Otsego	36077	58	-0.062 (-0.46-0.337)
New York	Schoharie	36095	58	-0.062 (-0.46-0.337)
New York	Herkimer	36043	59	0.083 (-0.26-0.426)
New York	Madison	36053	59	0.083 (-0.26-0.426)
New York	Oneida	36065	59	0.083 (-0.26-0.426)
West Virginia	Raleigh	54081	60	0.049 (-0.328-0.425)
West Virginia	Wyoming	54109	60	0.049 (-0.328-0.425)
West Virginia	Fayette	54019	60	0.049 (-0.328-0.425)
West Virginia	Summers	54089	60	0.049 (-0.328-0.425)
Dist. of Columbia	The District	11001	61	-0.017 (-0.133-0.099)
Maryland	Charles	24017	61	-0.017 (-0.133-0.099)
Maryland	St. Mary's	24037	61	-0.017 (-0.133-0.099)
Maryland	Prince George's	24033	61	-0.017 (-0.133-0.099)
Maryland	Montgomery	24031	61	-0.017 (-0.133-0.099)
Kentucky	Rockcastle	21203	62	-0.07 (-0.474-0.335)
Kentucky	Jackson	21109	62	-0.07 (-0.474-0.335)
Kentucky	Madison	21151	62	-0.07 (-0.474-0.335)
Kentucky	Estill	21065	62	-0.07 (-0.474-0.335)
Virginia	Harrisonburg City	51660	63	0.098 (-0.291-0.486)
Virginia	Page	51139	63	0.098 (-0.291-0.486)
Virginia	Rockingham	51165	63	0.098 (-0.291-0.486)
West Virginia	Pendleton	54071	63	0.098 (-0.291-0.486)
New Jersey	Cape May	34009	64	-0.148 (-0.468-0.173)
New Jersey	Atlantic	34001	64	-0.148 (-0.468-0.173)
New York	Steuben	36101	65	-0.082 (-0.409-0.245)
New York	Chemung	36015	65	-0.082 (-0.409-0.245)
New York	Schuyler	36097	65	-0.082 (-0.409-0.245)
New Jersey	Essex	34013	66	-0.424 (-0.569--0.279)	Low
New Jersey	Middlesex	34023	66	-0.424 (-0.569--0.279)	Low
New Jersey	Union	34039	66	-0.424 (-0.569--0.279)	Low
New Jersey	Somerset	34035	66	-0.424 (-0.569--0.279)	Low
Kentucky	Elliott	21063	67	-0.058 (-0.474-0.357)
Kentucky	Morgan	21175	67	-0.058 (-0.474-0.357)
Kentucky	Rowan	21205	67	-0.058 (-0.474-0.357)
Kentucky	Menifee	21165	67	-0.058 (-0.474-0.357)
Massachusetts	Bristol	25005	68	0.013 (-0.308-0.333)
Rhode Island	Newport	44005	68	0.013 (-0.308-0.333)
Virginia	Loudoun	51107	69	-0.259 (-0.433--0.086)	Low
Virginia	Arlington	51013	69	-0.259 (-0.433--0.086)	Low
Virginia	Falls Church City	51610	69	-0.259 (-0.433--0.086)	Low
Virginia	Fairfax City	51600	69	-0.259 (-0.433--0.086)	Low
Virginia	Alexandria City	51510	69	-0.259 (-0.433--0.086)	Low
Virginia	Fairfax	51059	69	-0.259 (-0.433--0.086)	Low
Virginia	Radford City	51750	70	-0.029 (-0.407-0.349)
Virginia	Pulaski	51155	70	-0.029 (-0.407-0.349)
Virginia	Wythe	51197	70	-0.029 (-0.407-0.349)
Virginia	Giles	51071	70	-0.029 (-0.407-0.349)
Virginia	Montgomery	51121	70	-0.029 (-0.407-0.349)
Virginia	Halifax	51083	71	0.021 (-0.381-0.423)
Virginia	Lunenburg	51111	71	0.021 (-0.381-0.423)
Virginia	Mecklenburg	51117	71	0.021 (-0.381-0.423)
Maryland	Washington	24043	72	0.035 (-0.315-0.385)
Pennsylvania	Fulton	42057	72	0.035 (-0.315-0.385)
Pennsylvania	Franklin	42055	72	0.035 (-0.315-0.385)
North Carolina	Alleghany	37005	73	0.048 (-0.373-0.47)
Virginia	Grayson	51077	73	0.048 (-0.373-0.47)
Virginia	Carroll	51035	73	0.048 (-0.373-0.47)
Virginia	Galax City	51640	73	0.048 (-0.373-0.47)
Massachusetts	Essex	25009	74	0.002 (-0.281-0.285)
New Hampshire	Rockingham	33015	74	0.002 (-0.281-0.285)
Delaware	New Castle	10003	75	-0.05 (-0.264-0.163)
Maryland	Cecil	24015	75	-0.05 (-0.264-0.163)
Maryland	Harford	24025	75	-0.05 (-0.264-0.163)
New York	Fulton	36035	76	-0.025 (-0.435-0.385)
New York	Montgomery	36057	76	-0.025 (-0.435-0.385)
Virginia	Hopewell City	51670	77	-0.145 (-0.509-0.219)
Virginia	Petersburg City	51730	77	-0.145 (-0.509-0.219)
Virginia	Dinwiddie	51053	77	-0.145 (-0.509-0.219)
Virginia	Sussex	51183	77	-0.145 (-0.509-0.219)
Virginia	Prince George	51149	77	-0.145 (-0.509-0.219)
Virginia	Surry	51181	77	-0.145 (-0.509-0.219)
Pennsylvania	Wyoming	42131	78	0.081 (-0.272-0.434)
Pennsylvania	Luzerne	42079	78	0.081 (-0.272-0.434)
Pennsylvania	Columbia	42037	78	0.081 (-0.272-0.434)
Virginia	Martinsville City	51690	79	-0.028 (-0.44-0.384)
Virginia	Patrick	51141	79	-0.028 (-0.44-0.384)
Virginia	Henry	51089	79	-0.028 (-0.44-0.384)
New York	Lewis	36049	80	0.175 (-0.177-0.527)
New York	Jefferson	36045	80	0.175 (-0.177-0.527)
New York	St. Lawrence	36089	80	0.175 (-0.177-0.527)
New York	Franklin	36033	81	0.018 (-0.376-0.412)
New York	Clinton	36019	81	0.018 (-0.376-0.412)
New York	Essex	36031	81	0.018 (-0.376-0.412)
Kentucky	Russell	21207	82	-0.031 (-0.449-0.388)
Kentucky	Adair	21001	82	-0.031 (-0.449-0.388)
Kentucky	Green	21087	82	-0.031 (-0.449-0.388)
Kentucky	Taylor	21217	82	-0.031 (-0.449-0.388)
New York	Suffolk	36103	83	-0.232 (-0.383--0.08)	Low
New York	Nassau	36059	83	-0.232 (-0.383--0.08)	Low
Pennsylvania	Northampton	42095	84	-0.239 (-0.471--0.006)	Low
Pennsylvania	Lehigh	42077	84	-0.239 (-0.471--0.006)	Low
Pennsylvania	Carbon	42025	84	-0.239 (-0.471--0.006)	Low
Pennsylvania	Monroe	42089	84	-0.239 (-0.471--0.006)	Low
Connecticut	Middlesex	9007	85	0.007 (-0.194-0.208)
Connecticut	Litchfield	9005	85	0.007 (-0.194-0.208)
Connecticut	New Haven	9009	85	0.007 (-0.194-0.208)
New York	Orange	36071	86	0.104 (-0.22-0.427)
New York	Sullivan	36105	86	0.104 (-0.22-0.427)
Pennsylvania	Pike	42103	86	0.104 (-0.22-0.427)
New Jersey	Sussex	34037	87	-0.312 (-0.585--0.039)	Low
New Jersey	Morris	34027	87	-0.312 (-0.585--0.039)	Low
New York	Hamilton	36041	88	-0.045 (-0.388-0.298)
New York	Saratoga	36091	88	-0.045 (-0.388-0.298)
New York	Washington	36115	88	-0.045 (-0.388-0.298)
New York	Schenectady	36093	88	-0.045 (-0.388-0.298)
New York	Warren	36113	88	-0.045 (-0.388-0.298)
Kentucky	Hardin	21093	89	0.064 (-0.301-0.428)
Kentucky	Grayson	21085	89	0.064 (-0.301-0.428)
Kentucky	Breckinridge	21027	89	0.064 (-0.301-0.428)
Kentucky	Larue	21123	89	0.064 (-0.301-0.428)
Kentucky	Meade	21163	89	0.064 (-0.301-0.428)
New Hampshire	Cheshire	33005	90	0.144 (-0.268-0.556)
Vermont	Windham	50025	90	0.144 (-0.268-0.556)
New Hampshire	Hillsborough	33011	91	0.238 (-0.021-0.497)
New Hampshire	Carroll	33003	91	0.238 (-0.021-0.497)
New Hampshire	Belknap	33001	91	0.238 (-0.021-0.497)
New Hampshire	Merrimack	33013	91	0.238 (-0.021-0.497)
West Virginia	Harrison	54033	92	0.043 (-0.348-0.435)
West Virginia	Braxton	54007	92	0.043 (-0.348-0.435)
West Virginia	Gilmer	54021	92	0.043 (-0.348-0.435)
West Virginia	Upshur	54097	92	0.043 (-0.348-0.435)
West Virginia	Doddridge	54017	92	0.043 (-0.348-0.435)
West Virginia	Lewis	54041	92	0.043 (-0.348-0.435)
New Jersey	Hunterdon	34019	93	-0.162 (-0.55-0.226)
New Jersey	Warren	34041	93	-0.162 (-0.55-0.226)
New York	Bronx	36005	94	-0.191 (-0.267--0.116)	Low
New York	Kings	36047	94	-0.191 (-0.267--0.116)	Low
New York	New York	36061	94	-0.191 (-0.267--0.116)	Low
New York	Richmond	36085	94	-0.191 (-0.267--0.116)	Low
New York	Queens	36081	94	-0.191 (-0.267--0.116)	Low
Maine	Franklin	23007	95	-0.036 (-0.412-0.341)
Maine	Oxford	23017	95	-0.036 (-0.412-0.341)
Maine	Androscoggin	23001	95	-0.036 (-0.412-0.341)
Kentucky	Harlan	21095	96	-0.03 (-0.433-0.373)
Kentucky	Bell	21013	96	-0.03 (-0.433-0.373)
Tennessee	Claiborne	47025	96	-0.03 (-0.433-0.373)
Virginia	Staunton City	51790	97	0.158 (-0.235-0.55)
Virginia	Rockbridge	51163	97	0.158 (-0.235-0.55)
Virginia	Lexington City	51678	97	0.158 (-0.235-0.55)
Virginia	Highland	51091	97	0.158 (-0.235-0.55)
Virginia	Waynesboro City	51820	97	0.158 (-0.235-0.55)
Virginia	Augusta	51015	97	0.158 (-0.235-0.55)
Virginia	Buena Vista City	51530	97	0.158 (-0.235-0.55)
Maine	York	23031	98	0.105 (-0.273-0.482)
New Hampshire	Strafford	33017	98	0.105 (-0.273-0.482)
Virginia	Albemarle	51003	99	-0.117 (-0.37-0.136)
Virginia	Buckingham	51029	99	-0.117 (-0.37-0.136)
Virginia	Charlottesville City	51540	99	-0.117 (-0.37-0.136)
Virginia	Rappahannock	51157	99	-0.117 (-0.37-0.136)
Virginia	Nelson	51125	99	-0.117 (-0.37-0.136)
Virginia	Greene	51079	99	-0.117 (-0.37-0.136)
Virginia	Madison	51113	99	-0.117 (-0.37-0.136)
Virginia	Culpeper	51047	99	-0.117 (-0.37-0.136)
Virginia	Orange	51137	99	-0.117 (-0.37-0.136)
Virginia	Fluvanna	51065	99	-0.117 (-0.37-0.136)
Virginia	Louisa	51109	99	-0.117 (-0.37-0.136)
Pennsylvania	Washington	42125	100	0.088 (-0.275-0.451)
Pennsylvania	Fayette	42051	100	0.088 (-0.275-0.451)
Pennsylvania	Greene	42059	100	0.088 (-0.275-0.451)
Massachusetts	Worcester	25027	101	-0.14 (-0.388-0.107)
Massachusetts	Franklin	25011	101	-0.14 (-0.388-0.107)
Kentucky	Nicholas	21181	102	-0.001 (-0.432-0.43)
Kentucky	Bourbon	21017	102	-0.001 (-0.432-0.43)
Vermont	Caledonia	50005	103	-0.02 (-0.437-0.397)
Vermont	Lamoille	50015	103	-0.02 (-0.437-0.397)
Vermont	Orleans	50019	103	-0.02 (-0.437-0.397)
Kentucky	Cumberland	21057	104	0 (-0.431-0.431)
Kentucky	Clinton	21053	104	0 (-0.431-0.431)
New York	Tompkins	36109	105	0.197 (-0.194-0.589)
New York	Cortland	36023	105	0.197 (-0.194-0.589)
New York	Chautauqua	36013	106	0.048 (-0.238-0.335)
Pennsylvania	Warren	42123	106	0.048 (-0.238-0.335)
Pennsylvania	Erie	42049	106	0.048 (-0.238-0.335)
Maryland	Queen Anne's	24035	107	-0.066 (-0.461-0.33)
Maryland	Talbot	24041	107	-0.066 (-0.461-0.33)
Maryland	Caroline	24011	107	-0.066 (-0.461-0.33)
Maryland	Dorchester	24019	107	-0.066 (-0.461-0.33)
New Jersey	Monmouth	34025	108	-0.237 (-0.462--0.012)	Low
New Jersey	Ocean	34029	108	-0.237 (-0.462--0.012)	Low
Virginia	Fauquier	51061	109	-0.017 (-0.319-0.285)
Virginia	Manassas Park City	51685	109	-0.017 (-0.319-0.285)
Virginia	Manassas City	51683	109	-0.017 (-0.319-0.285)
Virginia	Prince William	51153	109	-0.017 (-0.319-0.285)
Pennsylvania	Mifflin	42087	110	0.172 (-0.229-0.572)
Pennsylvania	Juniata	42067	110	0.172 (-0.229-0.572)
Pennsylvania	Huntingdon	42061	110	0.172 (-0.229-0.572)
Massachusetts	Berkshire	25003	112	-0.012 (-0.408-0.384)
New York	Greene	36039	112	-0.012 (-0.408-0.384)
New York	Columbia	36021	112	-0.012 (-0.408-0.384)
Kentucky	Owen	21187	114	-0.046 (-0.458-0.367)
Kentucky	Franklin	21073	114	-0.046 (-0.458-0.367)
Kentucky	Anderson	21005	114	-0.046 (-0.458-0.367)
Kentucky	Calloway	21035	115	0.094 (-0.294-0.481)
Tennessee	Benton	47005	115	0.094 (-0.294-0.481)
Tennessee	Carroll	47017	115	0.094 (-0.294-0.481)
Tennessee	Henry	47079	115	0.094 (-0.294-0.481)
Kentucky	Fleming	21069	116	-0.042 (-0.458-0.374)
Kentucky	Bracken	21023	116	-0.042 (-0.458-0.374)
Kentucky	Mason	21161	116	-0.042 (-0.458-0.374)
Pennsylvania	Crawford	42039	117	0.085 (-0.321-0.492)
Kentucky	Harrison	21097	119	-0.032 (-0.456-0.393)
Kentucky	Robertson	21201	119	-0.032 (-0.456-0.393)
Connecticut	Fairfield	9001	121	-0.24 (-0.476--0.005)	Low
Vermont	Rutland	50021	122	0.057 (-0.36-0.474)
Kentucky	Letcher	21133	123	0.015 (-0.4-0.43)
Maryland	Kent	24029	124	0.066 (-0.359-0.491)
Pennsylvania	Elk	42047	125	-0.003 (-0.426-0.421)
New Jersey	Mercer	34021	126	-0.068 (-0.337-0.201)
New Jersey	Cumberland	34011	127	0.062 (-0.29-0.415)
Pennsylvania	Tioga	42117	128	0.114 (-0.31-0.539)
Pennsylvania	Lawrence	42073	129	-0.044 (-0.451-0.363)
Virginia	Greensville	51081	130	0.028 (-0.399-0.455)
Virginia	Emporia City	51595	130	0.028 (-0.399-0.455)
Virginia	Brunswick	51025	130	0.028 (-0.399-0.455)
Kentucky	Montgomery	21173	131	-0.024 (-0.443-0.395)
Kentucky	Bath	21011	131	-0.024 (-0.443-0.395)
North Carolina	Caswell	37033	132	0.14 (-0.248-0.527)
Virginia	Danville City	51590	132	0.14 (-0.248-0.527)
Virginia	Pittsylvania	51143	132	0.14 (-0.248-0.527)
Virginia	Fredericksburg City	51630	135	0.059 (-0.262-0.379)
Virginia	Stafford	51179	135	0.059 (-0.262-0.379)
Virginia	King George	51099	135	0.059 (-0.262-0.379)
Virginia	Caroline	51033	135	0.059 (-0.262-0.379)
Virginia	Spotsylvania	51177	135	0.059 (-0.262-0.379)
Maine	Aroostook	23003	136	-0.018 (-0.429-0.394)
Virginia	Northampton	51131	137	0.008 (-0.406-0.423)
Virginia	Accomack	51001	137	0.008 (-0.406-0.423)
New Hampshire	Coos	33007	138	0.056 (-0.367-0.479)
Vermont	Essex	50009	138	0.056 (-0.367-0.479)
Pennsylvania	Berks	42011	139	-0.286 (-0.594-0.022)
Pennsylvania	Lancaster	42071	140	0.42 (0.171-0.669)	High
Georgia	Walker	13295	141	0.181 (-0.021-0.382)
Georgia	Catoosa	13047	141	0.181 (-0.021-0.382)
Georgia	Dade	13083	141	0.181 (-0.021-0.382)
Tennessee	Hamilton	47065	141	0.181 (-0.021-0.382)
Tennessee	Sequatchie	47153	141	0.181 (-0.021-0.382)
Tennessee	Marion	47115	141	0.181 (-0.021-0.382)
Florida	Sumter	12119	142	-0.199 (-0.34--0.059)	Low
Florida	Orange	12095	142	-0.199 (-0.34--0.059)	Low
Florida	Lake	12069	142	-0.199 (-0.34--0.059)	Low
Florida	Volusia	12127	142	-0.199 (-0.34--0.059)	Low
Florida	Flagler	12035	142	-0.199 (-0.34--0.059)	Low
Florida	Seminole	12117	142	-0.199 (-0.34--0.059)	Low
Georgia	Chatham	13051	143	0.191 (-0.003-0.384)
Georgia	Tattnall	13267	143	0.191 (-0.003-0.384)
Georgia	Long	13183	143	0.191 (-0.003-0.384)
Georgia	Evans	13109	143	0.191 (-0.003-0.384)
Georgia	Bryan	13029	143	0.191 (-0.003-0.384)
Georgia	Effingham	13103	143	0.191 (-0.003-0.384)
Georgia	Liberty	13179	143	0.191 (-0.003-0.384)
South Carolina	Beaufort	45013	143	0.191 (-0.003-0.384)
South Carolina	Jasper	45053	143	0.191 (-0.003-0.384)
Georgia	Dougherty	13095	144	-0.187 (-0.438-0.065)
Georgia	Early	13099	144	-0.187 (-0.438-0.065)
Georgia	Worth	13321	144	-0.187 (-0.438-0.065)
Georgia	Lee	13177	144	-0.187 (-0.438-0.065)
Georgia	Terrell	13273	144	-0.187 (-0.438-0.065)
Georgia	Calhoun	13037	144	-0.187 (-0.438-0.065)
Georgia	Clay	13061	144	-0.187 (-0.438-0.065)
Georgia	Randolph	13243	144	-0.187 (-0.438-0.065)
Georgia	Baker	13007	144	-0.187 (-0.438-0.065)
Georgia	Murray	13213	145	0.183 (-0.183-0.548)
Georgia	Whitfield	13313	145	0.183 (-0.183-0.548)
Mississippi	Marshall	28093	146	0.057 (-0.078-0.192)
Mississippi	Tunica	28143	146	0.057 (-0.078-0.192)
Mississippi	Panola	28107	146	0.057 (-0.078-0.192)
Mississippi	DeSoto	28033	146	0.057 (-0.078-0.192)
Mississippi	Tate	28137	146	0.057 (-0.078-0.192)
Mississippi	Benton	28009	146	0.057 (-0.078-0.192)
Tennessee	Shelby	47157	146	0.057 (-0.078-0.192)
Tennessee	Fayette	47047	146	0.057 (-0.078-0.192)
Tennessee	Tipton	47167	146	0.057 (-0.078-0.192)
Tennessee	Blount	47009	147	-0.201 (-0.412-0.01)
Tennessee	Union	47173	147	-0.201 (-0.412-0.01)
Tennessee	Knox	47093	147	-0.201 (-0.412-0.01)
Tennessee	Meigs	47121	147	-0.201 (-0.412-0.01)
Tennessee	Monroe	47123	147	-0.201 (-0.412-0.01)
Tennessee	Sevier	47155	147	-0.201 (-0.412-0.01)
Tennessee	Loudon	47105	147	-0.201 (-0.412-0.01)
Tennessee	McMinn	47107	147	-0.201 (-0.412-0.01)
Tennessee	Dickson	47043	148	0.165 (0.018-0.312)	High
Tennessee	Williamson	47187	148	0.165 (0.018-0.312)	High
Tennessee	Cheatham	47021	148	0.165 (0.018-0.312)	High
Tennessee	Hickman	47081	148	0.165 (0.018-0.312)	High
Tennessee	Robertson	47147	148	0.165 (0.018-0.312)	High
Tennessee	Humphreys	47085	148	0.165 (0.018-0.312)	High
Tennessee	Davidson	47037	148	0.165 (0.018-0.312)	High
North Carolina	Yadkin	37197	149	-0.106 (-0.305-0.094)
North Carolina	Stokes	37169	149	-0.106 (-0.305-0.094)
North Carolina	Davie	37059	149	-0.106 (-0.305-0.094)
North Carolina	Forsyth	37067	149	-0.106 (-0.305-0.094)
North Carolina	Surry	37171	149	-0.106 (-0.305-0.094)
Alabama	Blount	1009	150	-0.212 (-0.368--0.057)	Low
Alabama	Cullman	1043	150	-0.212 (-0.368--0.057)	Low
Alabama	Shelby	1117	150	-0.212 (-0.368--0.057)	Low
Alabama	Bibb	1007	150	-0.212 (-0.368--0.057)	Low
Alabama	St. Clair	1115	150	-0.212 (-0.368--0.057)	Low
Alabama	Chilton	1021	150	-0.212 (-0.368--0.057)	Low
Alabama	Jefferson	1073	150	-0.212 (-0.368--0.057)	Low
Alabama	Walker	1127	150	-0.212 (-0.368--0.057)	Low
Tennessee	Sullivan	47163	151	0.024 (-0.308-0.357)
Tennessee	Hawkins	47073	151	0.024 (-0.308-0.357)
Virginia	Russell	51167	151	0.024 (-0.308-0.357)
Virginia	Washington	51191	151	0.024 (-0.308-0.357)
Virginia	Bristol City	51520	151	0.024 (-0.308-0.357)
Virginia	Smyth	51173	151	0.024 (-0.308-0.357)
Virginia	Scott	51169	151	0.024 (-0.308-0.357)
Georgia	Glascock	13125	152	0.276 (0.08-0.472)	High
Georgia	Warren	13301	152	0.276 (0.08-0.472)	High
Georgia	Richmond	13245	152	0.276 (0.08-0.472)	High
Georgia	Burke	13033	152	0.276 (0.08-0.472)	High
Georgia	Jenkins	13165	152	0.276 (0.08-0.472)	High
Georgia	McDuffie	13189	152	0.276 (0.08-0.472)	High
Georgia	Lincoln	13181	152	0.276 (0.08-0.472)	High
Georgia	Taliaferro	13265	152	0.276 (0.08-0.472)	High
Georgia	Columbia	13073	152	0.276 (0.08-0.472)	High
South Carolina	Aiken	45003	152	0.276 (0.08-0.472)	High
South Carolina	Edgefield	45037	152	0.276 (0.08-0.472)	High
South Carolina	Barnwell	45011	152	0.276 (0.08-0.472)	High
Georgia	Gwinnett	13135	153	-0.313 (-0.418--0.207)	Low
Georgia	Fulton	13121	153	-0.313 (-0.418--0.207)	Low
Georgia	Rockdale	13247	153	-0.313 (-0.418--0.207)	Low
Georgia	Forsyth	13117	153	-0.313 (-0.418--0.207)	Low
Georgia	Fayette	13113	153	-0.313 (-0.418--0.207)	Low
Georgia	Henry	13151	153	-0.313 (-0.418--0.207)	Low
Georgia	Clayton	13063	153	-0.313 (-0.418--0.207)	Low
Georgia	DeKalb	13089	153	-0.313 (-0.418--0.207)	Low
Georgia	Walton	13297	153	-0.313 (-0.418--0.207)	Low
Georgia	Floyd	13115	154	0.296 (0-0.592)
Georgia	Gordon	13129	154	0.296 (0-0.592)
Georgia	Chattooga	13055	154	0.296 (0-0.592)
Georgia	Bartow	13015	154	0.296 (0-0.592)
Georgia	Polk	13233	154	0.296 (0-0.592)
Florida	Washington	12133	155	0.11 (-0.202-0.422)
Florida	Jackson	12063	155	0.11 (-0.202-0.422)
Florida	Calhoun	12013	155	0.11 (-0.202-0.422)
Florida	Bay	12005	155	0.11 (-0.202-0.422)
Florida	Holmes	12059	155	0.11 (-0.202-0.422)
Florida	Gulf	12045	155	0.11 (-0.202-0.422)
Alabama	Tuscaloosa	1125	156	-0.265 (-0.559-0.03)
Alabama	Hale	1065	156	-0.265 (-0.559-0.03)
Alabama	Greene	1063	156	-0.265 (-0.559-0.03)
Alabama	Pickens	1107	156	-0.265 (-0.559-0.03)
Georgia	Lumpkin	13187	157	0.042 (-0.276-0.361)
Georgia	Hall	13139	157	0.042 (-0.276-0.361)
Georgia	Banks	13011	157	0.042 (-0.276-0.361)
Georgia	Dawson	13085	157	0.042 (-0.276-0.361)
Georgia	Habersham	13137	157	0.042 (-0.276-0.361)
Georgia	Towns	13281	157	0.042 (-0.276-0.361)
Georgia	White	13311	157	0.042 (-0.276-0.361)
Georgia	Union	13291	157	0.042 (-0.276-0.361)
Florida	Baker	12003	158	-0.007 (-0.17-0.156)
Florida	Clay	12019	158	-0.007 (-0.17-0.156)
Florida	Nassau	12089	158	-0.007 (-0.17-0.156)
Florida	Duval	12031	158	-0.007 (-0.17-0.156)
Georgia	McIntosh	13191	158	-0.007 (-0.17-0.156)
Georgia	Glynn	13127	158	-0.007 (-0.17-0.156)
Georgia	Charlton	13049	158	-0.007 (-0.17-0.156)
Georgia	Brantley	13025	158	-0.007 (-0.17-0.156)
Georgia	Camden	13039	158	-0.007 (-0.17-0.156)
Florida	Levy	12075	159	0.094 (-0.122-0.309)
Florida	Suwannee	12121	159	0.094 (-0.122-0.309)
Florida	Bradford	12007	159	0.094 (-0.122-0.309)
Florida	Gilchrist	12041	159	0.094 (-0.122-0.309)
Florida	Columbia	12023	159	0.094 (-0.122-0.309)
Florida	Hamilton	12047	159	0.094 (-0.122-0.309)
Florida	Lafayette	12067	159	0.094 (-0.122-0.309)
Florida	Alachua	12001	159	0.094 (-0.122-0.309)
Florida	Union	12125	159	0.094 (-0.122-0.309)
Florida	Dixie	12029	159	0.094 (-0.122-0.309)
South Carolina	Fairfield	45039	160	-0.205 (-0.409-0)
South Carolina	Richland	45079	160	-0.205 (-0.409-0)
South Carolina	Newberry	45071	160	-0.205 (-0.409-0)
South Carolina	Lexington	45063	160	-0.205 (-0.409-0)
Alabama	Baldwin	1003	161	-0.405 (-0.623--0.187)	Low
Alabama	Clarke	1025	161	-0.405 (-0.623--0.187)	Low
Alabama	Mobile	1097	161	-0.405 (-0.623--0.187)	Low
Alabama	Monroe	1099	161	-0.405 (-0.623--0.187)	Low
Alabama	Washington	1129	161	-0.405 (-0.623--0.187)	Low
Alabama	Barbour	1005	162	-0.082 (-0.433-0.269)
Alabama	Coffee	1031	162	-0.082 (-0.433-0.269)
Alabama	Henry	1067	162	-0.082 (-0.433-0.269)
Alabama	Houston	1069	162	-0.082 (-0.433-0.269)
Alabama	Dale	1045	162	-0.082 (-0.433-0.269)
Alabama	Geneva	1061	162	-0.082 (-0.433-0.269)
Georgia	Quitman	13239	162	-0.082 (-0.433-0.269)
Alabama	Conecuh	1035	163	0.001 (-0.221-0.222)
Alabama	Escambia	1053	163	0.001 (-0.221-0.222)
Florida	Walton	12131	163	0.001 (-0.221-0.222)
Florida	Escambia	12033	163	0.001 (-0.221-0.222)
Florida	Santa Rosa	12113	163	0.001 (-0.221-0.222)
Florida	Okaloosa	12091	163	0.001 (-0.221-0.222)
Georgia	Jackson	13157	164	0.096 (-0.184-0.376)
Georgia	Madison	13195	164	0.096 (-0.184-0.376)
Georgia	Barrow	13013	164	0.096 (-0.184-0.376)
Georgia	Clarke	13059	164	0.096 (-0.184-0.376)
Georgia	Morgan	13211	164	0.096 (-0.184-0.376)
Georgia	Greene	13133	164	0.096 (-0.184-0.376)
Georgia	Oglethorpe	13221	164	0.096 (-0.184-0.376)
Georgia	Oconee	13219	164	0.096 (-0.184-0.376)
Florida	Lee	12071	165	-0.054 (-0.278-0.169)
Florida	Hendry	12051	165	-0.054 (-0.278-0.169)
Florida	Glades	12043	165	-0.054 (-0.278-0.169)
Florida	Collier	12021	165	-0.054 (-0.278-0.169)
Alabama	Russell	1113	166	0.044 (-0.2-0.289)
Georgia	Webster	13307	166	0.044 (-0.2-0.289)
Georgia	Marion	13197	166	0.044 (-0.2-0.289)
Georgia	Talbot	13263	166	0.044 (-0.2-0.289)
Georgia	Chattahoochee	13053	166	0.044 (-0.2-0.289)
Georgia	Schley	13249	166	0.044 (-0.2-0.289)
Georgia	Muscogee	13215	166	0.044 (-0.2-0.289)
Georgia	Harris	13145	166	0.044 (-0.2-0.289)
Georgia	Stewart	13259	166	0.044 (-0.2-0.289)
North Carolina	Mecklenburg	37119	167	-0.019 (-0.182-0.144)
North Carolina	Union	37179	167	-0.019 (-0.182-0.144)
North Carolina	Anson	37007	167	-0.019 (-0.182-0.144)
North Carolina	Brunswick	37019	168	-0.357 (-0.634--0.079)	Low
North Carolina	Pender	37141	168	-0.357 (-0.634--0.079)	Low
North Carolina	New Hanover	37129	168	-0.357 (-0.634--0.079)	Low
Tennessee	Carter	47019	169	0.128 (-0.149-0.405)
Tennessee	Washington	47179	169	0.128 (-0.149-0.405)
Tennessee	Unicoi	47171	169	0.128 (-0.149-0.405)
North Carolina	Vance	37181	170	-0.315 (-0.555--0.075)	Low
North Carolina	Durham	37063	170	-0.315 (-0.555--0.075)	Low
North Carolina	Person	37145	170	-0.315 (-0.555--0.075)	Low
North Carolina	Granville	37077	170	-0.315 (-0.555--0.075)	Low
North Carolina	Warren	37185	170	-0.315 (-0.555--0.075)	Low
Alabama	Montgomery	1101	171	-0.247 (-0.493--0.001)	Low
Alabama	Lowndes	1085	171	-0.247 (-0.493--0.001)	Low
Alabama	Covington	1039	171	-0.247 (-0.493--0.001)	Low
Alabama	Crenshaw	1041	171	-0.247 (-0.493--0.001)	Low
Alabama	Pike	1109	171	-0.247 (-0.493--0.001)	Low
Alabama	Bullock	1011	171	-0.247 (-0.493--0.001)	Low
Alabama	Autauga	1001	171	-0.247 (-0.493--0.001)	Low
Alabama	Randolph	1111	172	0.096 (-0.251-0.442)
Alabama	Chambers	1017	172	0.096 (-0.251-0.442)
Georgia	Troup	13285	172	0.096 (-0.251-0.442)
Georgia	Coweta	13077	172	0.096 (-0.251-0.442)
Georgia	Meriwether	13199	172	0.096 (-0.251-0.442)
Georgia	Heard	13149	172	0.096 (-0.251-0.442)
Georgia	Fannin	13111	173	-0.025 (-0.424-0.374)
Georgia	Gilmer	13123	173	-0.025 (-0.424-0.374)
Tennessee	Polk	47139	173	-0.025 (-0.424-0.374)
Tennessee	Bradley	47011	173	-0.025 (-0.424-0.374)
Georgia	Bacon	13005	174	0.375 (-0.01-0.759)
Georgia	Pierce	13229	174	0.375 (-0.01-0.759)
Georgia	Clinch	13065	174	0.375 (-0.01-0.759)
Georgia	Ware	13299	174	0.375 (-0.01-0.759)
Alabama	Perry	1105	175	0.141 (-0.227-0.509)
Alabama	Wilcox	1131	175	0.141 (-0.227-0.509)
Alabama	Dallas	1047	175	0.141 (-0.227-0.509)
Alabama	Marengo	1091	175	0.141 (-0.227-0.509)
South Carolina	Bamberg	45009	176	0.187 (-0.17-0.544)
South Carolina	Orangeburg	45075	176	0.187 (-0.17-0.544)
South Carolina	Allendale	45005	176	0.187 (-0.17-0.544)
South Carolina	Calhoun	45017	176	0.187 (-0.17-0.544)
Alabama	Cleburne	1029	177	0.056 (-0.291-0.402)
Alabama	Calhoun	1015	177	0.056 (-0.291-0.402)
Georgia	Haralson	13143	177	0.056 (-0.291-0.402)
Georgia	Carroll	13045	177	0.056 (-0.291-0.402)
Georgia	Thomas	13275	178	-0.021 (-0.4-0.359)
Georgia	Grady	13131	178	-0.021 (-0.4-0.359)
Georgia	Mitchell	13205	178	-0.021 (-0.4-0.359)
Alabama	Lee	1081	179	0.079 (-0.284-0.443)
Alabama	Tallapoosa	1123	179	0.079 (-0.284-0.443)
Alabama	Elmore	1051	179	0.079 (-0.284-0.443)
Alabama	Macon	1087	179	0.079 (-0.284-0.443)
Georgia	Cook	13075	180	0.124 (-0.213-0.46)
Georgia	Berrien	13019	180	0.124 (-0.213-0.46)
Georgia	Echols	13101	180	0.124 (-0.213-0.46)
Georgia	Lowndes	13185	180	0.124 (-0.213-0.46)
Georgia	Lanier	13173	180	0.124 (-0.213-0.46)
Georgia	Brooks	13027	180	0.124 (-0.213-0.46)
Kentucky	Fulton	21075	181	0.069 (-0.331-0.469)
Tennessee	Obion	47131	181	0.069 (-0.331-0.469)
Tennessee	Weakley	47183	181	0.069 (-0.331-0.469)
South Carolina	Pickens	45077	182	-0.195 (-0.422-0.032)
South Carolina	Greenville	45045	182	-0.195 (-0.422-0.032)
South Carolina	Oconee	45073	182	-0.195 (-0.422-0.032)
South Carolina	Anderson	45007	182	-0.195 (-0.422-0.032)
Florida	Jefferson	12065	183	0.016 (-0.251-0.282)
Florida	Gadsden	12039	183	0.016 (-0.251-0.282)
Florida	Liberty	12077	183	0.016 (-0.251-0.282)
Florida	Leon	12073	183	0.016 (-0.251-0.282)
Florida	Taylor	12123	183	0.016 (-0.251-0.282)
Florida	Madison	12079	183	0.016 (-0.251-0.282)
Florida	Franklin	12037	183	0.016 (-0.251-0.282)
Florida	Wakulla	12129	183	0.016 (-0.251-0.282)
South Carolina	Marlboro	45069	184	-0.243 (-0.502-0.017)
South Carolina	Williamsburg	45089	184	-0.243 (-0.502-0.017)
South Carolina	Darlington	45031	184	-0.243 (-0.502-0.017)
South Carolina	Chesterfield	45025	184	-0.243 (-0.502-0.017)
South Carolina	Florence	45041	184	-0.243 (-0.502-0.017)
Alabama	Lawrence	1079	185	0.064 (-0.308-0.436)
Alabama	Morgan	1103	185	0.064 (-0.308-0.436)
North Carolina	Davidson	37057	186	-0.085 (-0.315-0.145)
North Carolina	Randolph	37151	186	-0.085 (-0.315-0.145)
North Carolina	Rockingham	37157	186	-0.085 (-0.315-0.145)
North Carolina	Guilford	37081	186	-0.085 (-0.315-0.145)
South Carolina	Greenwood	45047	187	0.086 (-0.234-0.407)
South Carolina	Abbeville	45001	187	0.086 (-0.234-0.407)
South Carolina	Laurens	45059	187	0.086 (-0.234-0.407)
South Carolina	McCormick	45065	187	0.086 (-0.234-0.407)
South Carolina	Saluda	45081	187	0.086 (-0.234-0.407)
Tennessee	Madison	47113	188	0.356 (0.099-0.614)	High
Tennessee	Henderson	47077	188	0.356 (0.099-0.614)	High
Tennessee	Gibson	47053	188	0.356 (0.099-0.614)	High
Tennessee	Crockett	47033	188	0.356 (0.099-0.614)	High
Tennessee	Chester	47023	188	0.356 (0.099-0.614)	High
Tennessee	Hardeman	47069	188	0.356 (0.099-0.614)	High
Tennessee	Haywood	47075	188	0.356 (0.099-0.614)	High
Tennessee	Decatur	47039	188	0.356 (0.099-0.614)	High
Georgia	Ben Hill	13017	189	-0.117 (-0.487-0.252)
Georgia	Irwin	13155	189	-0.117 (-0.487-0.252)
Georgia	Turner	13287	189	-0.117 (-0.487-0.252)
Georgia	Tift	13277	189	-0.117 (-0.487-0.252)
Georgia	Paulding	13223	190	-0.128 (-0.343-0.086)
Georgia	Pickens	13227	190	-0.128 (-0.343-0.086)
Georgia	Cherokee	13057	190	-0.128 (-0.343-0.086)
Georgia	Douglas	13097	190	-0.128 (-0.343-0.086)
Georgia	Cobb	13067	190	-0.128 (-0.343-0.086)
North Carolina	Polk	37149	191	-0.035 (-0.31-0.24)
South Carolina	Cherokee	45021	191	-0.035 (-0.31-0.24)
South Carolina	Spartanburg	45083	191	-0.035 (-0.31-0.24)
South Carolina	Union	45087	191	-0.035 (-0.31-0.24)
North Carolina	Iredell	37097	192	-0.017 (-0.392-0.358)
North Carolina	Alexander	37003	192	-0.017 (-0.392-0.358)
Georgia	Bleckley	13023	193	0.248 (0.051-0.446)	High
Georgia	Wilkinson	13319	193	0.248 (0.051-0.446)	High
Georgia	Bibb	13021	193	0.248 (0.051-0.446)	High
Georgia	Taylor	13269	193	0.248 (0.051-0.446)	High
Georgia	Houston	13153	193	0.248 (0.051-0.446)	High
Georgia	Crawford	13079	193	0.248 (0.051-0.446)	High
Georgia	Pulaski	13235	193	0.248 (0.051-0.446)	High
Georgia	Monroe	13207	193	0.248 (0.051-0.446)	High
Georgia	Jones	13169	193	0.248 (0.051-0.446)	High
Georgia	Twiggs	13289	193	0.248 (0.051-0.446)	High
Georgia	Peach	13225	193	0.248 (0.051-0.446)	High
North Carolina	Ashe	37009	194	0.105 (-0.303-0.514)
North Carolina	Watauga	37189	194	0.105 (-0.303-0.514)
Tennessee	Johnson	47091	194	0.105 (-0.303-0.514)
North Carolina	Martin	37117	195	-0.206 (-0.437-0.024)
North Carolina	Washington	37187	195	-0.206 (-0.437-0.024)
North Carolina	Pitt	37147	195	-0.206 (-0.437-0.024)
North Carolina	Hyde	37095	195	-0.206 (-0.437-0.024)
North Carolina	Tyrrell	37177	195	-0.206 (-0.437-0.024)
North Carolina	Beaufort	37013	195	-0.206 (-0.437-0.024)
South Carolina	Lee	45061	196	-0.085 (-0.456-0.286)
South Carolina	Sumter	45085	196	-0.085 (-0.456-0.286)
South Carolina	Clarendon	45027	196	-0.085 (-0.456-0.286)
Georgia	Wilcox	13315	197	-0.071 (-0.45-0.309)
Georgia	Macon	13193	197	-0.071 (-0.45-0.309)
Georgia	Crisp	13081	197	-0.071 (-0.45-0.309)
Georgia	Sumter	13261	197	-0.071 (-0.45-0.309)
Georgia	Dooly	13093	197	-0.071 (-0.45-0.309)
North Carolina	Johnston	37101	198	-0.113 (-0.319-0.093)
North Carolina	Wilson	37195	198	-0.113 (-0.319-0.093)
North Carolina	Wake	37183	198	-0.113 (-0.319-0.093)
North Carolina	Franklin	37069	198	-0.113 (-0.319-0.093)
South Carolina	Marion	45067	199	-0.13 (-0.531-0.27)
South Carolina	Dillon	45033	199	-0.13 (-0.531-0.27)
Florida	Broward	12011	200	-0.461 (-0.578--0.344)	Low
Florida	Miami-Dade	12086	200	-0.461 (-0.578--0.344)	Low
Florida	Monroe	12087	200	-0.461 (-0.578--0.344)	Low
Georgia	Hancock	13141	201	0.003 (-0.406-0.412)
Georgia	Putnam	13237	201	0.003 (-0.406-0.412)
Georgia	Baldwin	13009	201	0.003 (-0.406-0.412)
Florida	Highlands	12055	202	-0.188 (-0.468-0.092)
Florida	Polk	12105	202	-0.188 (-0.468-0.092)
Florida	Hardee	12049	202	-0.188 (-0.468-0.092)
North Carolina	Orange	37135	203	0.333 (0.127-0.54)	High
North Carolina	Chatham	37037	203	0.333 (0.127-0.54)	High
North Carolina	Lee	37105	203	0.333 (0.127-0.54)	High
North Carolina	Harnett	37085	203	0.333 (0.127-0.54)	High
Georgia	Spalding	13255	204	0.011 (-0.365-0.387)
Georgia	Butts	13035	204	0.011 (-0.365-0.387)
North Carolina	Richmond	37153	205	0.132 (-0.211-0.475)
North Carolina	Hoke	37093	205	0.132 (-0.211-0.475)
North Carolina	Moore	37125	205	0.132 (-0.211-0.475)
North Carolina	Montgomery	37123	205	0.132 (-0.211-0.475)
Georgia	Toombs	13279	206	-0.08 (-0.451-0.29)
Georgia	Laurens	13175	206	-0.08 (-0.451-0.29)
Georgia	Wheeler	13309	206	-0.08 (-0.451-0.29)
Georgia	Montgomery	13209	206	-0.08 (-0.451-0.29)
Georgia	Johnson	13167	206	-0.08 (-0.451-0.29)
Georgia	Telfair	13271	206	-0.08 (-0.451-0.29)
Georgia	Dodge	13091	206	-0.08 (-0.451-0.29)
Georgia	Treutlen	13283	206	-0.08 (-0.451-0.29)
North Carolina	Scotland	37165	207	0.303 (-0.003-0.609)
North Carolina	Robeson	37155	207	0.303 (-0.003-0.609)
North Carolina	Bladen	37017	207	0.303 (-0.003-0.609)
North Carolina	Columbus	37047	207	0.303 (-0.003-0.609)
Tennessee	Marshall	47117	208	-0.083 (-0.47-0.303)
Tennessee	Maury	47119	208	-0.083 (-0.47-0.303)
Tennessee	Giles	47055	208	-0.083 (-0.47-0.303)
Tennessee	Lewis	47101	208	-0.083 (-0.47-0.303)
North Carolina	Swain	37173	209	0.033 (-0.376-0.442)
North Carolina	Macon	37113	209	0.033 (-0.376-0.442)
North Carolina	Graham	37075	209	0.033 (-0.376-0.442)
North Carolina	Jackson	37099	209	0.033 (-0.376-0.442)
Alabama	Limestone	1083	210	-0.073 (-0.318-0.171)
Alabama	Jackson	1071	210	-0.073 (-0.318-0.171)
Alabama	Madison	1089	210	-0.073 (-0.318-0.171)
Tennessee	Lincoln	47103	210	-0.073 (-0.318-0.171)
Tennessee	Rutherford	47149	211	0.094 (-0.239-0.427)
Tennessee	Warren	47177	211	0.094 (-0.239-0.427)
Tennessee	Cannon	47015	211	0.094 (-0.239-0.427)
Tennessee	Van Buren	47175	211	0.094 (-0.239-0.427)
Tennessee	DeKalb	47041	211	0.094 (-0.239-0.427)
South Carolina	Dorchester	45035	212	-0.044 (-0.237-0.149)
South Carolina	Charleston	45019	212	-0.044 (-0.237-0.149)
South Carolina	Berkeley	45015	212	-0.044 (-0.237-0.149)
South Carolina	Hampton	45049	212	-0.044 (-0.237-0.149)
South Carolina	Colleton	45029	212	-0.044 (-0.237-0.149)
Florida	Sarasota	12115	213	-0.196 (-0.49-0.097)
Florida	DeSoto	12027	213	-0.196 (-0.49-0.097)
Florida	Charlotte	12015	213	-0.196 (-0.49-0.097)
North Carolina	Halifax	37083	214	0.124 (-0.202-0.45)
North Carolina	Nash	37127	214	0.124 (-0.202-0.45)
North Carolina	Northampton	37131	214	0.124 (-0.202-0.45)
North Carolina	Edgecombe	37065	214	0.124 (-0.202-0.45)
Tennessee	Overton	47133	215	0.058 (-0.328-0.444)
Tennessee	Clay	47027	215	0.058 (-0.328-0.444)
Tennessee	Pickett	47137	215	0.058 (-0.328-0.444)
Tennessee	Jackson	47087	215	0.058 (-0.328-0.444)
Tennessee	Putnam	47141	215	0.058 (-0.328-0.444)
Tennessee	White	47185	215	0.058 (-0.328-0.444)
Georgia	Hart	13147	216	0.091 (-0.303-0.484)
Georgia	Stephens	13257	216	0.091 (-0.303-0.484)
Georgia	Franklin	13119	216	0.091 (-0.303-0.484)
Tennessee	Hamblen	47063	217	0 (-0.396-0.396)
Tennessee	Hancock	47067	217	0 (-0.396-0.396)
Tennessee	Grainger	47057	217	0 (-0.396-0.396)
Tennessee	Jefferson	47089	217	0 (-0.396-0.396)
North Carolina	Lincoln	37109	218	0.125 (-0.177-0.427)
North Carolina	Cleveland	37045	218	0.125 (-0.177-0.427)
North Carolina	Rutherford	37161	218	0.125 (-0.177-0.427)
North Carolina	Gaston	37071	218	0.125 (-0.177-0.427)
Alabama	Colbert	1033	219	0.079 (-0.279-0.436)
Alabama	Winston	1133	219	0.079 (-0.279-0.436)
Alabama	Lauderdale	1077	219	0.079 (-0.279-0.436)
Alabama	Franklin	1059	219	0.079 (-0.279-0.436)
Georgia	Jasper	13159	220	0.24 (-0.161-0.641)
Georgia	Newton	13217	220	0.24 (-0.161-0.641)
Florida	St. Lucie	12111	221	-0.246 (-0.418--0.074)	Low
Florida	Okeechobee	12093	221	-0.246 (-0.418--0.074)	Low
Florida	Martin	12085	221	-0.246 (-0.418--0.074)	Low
Florida	Palm Beach	12099	221	-0.246 (-0.418--0.074)	Low
Georgia	Bulloch	13031	222	-0.015 (-0.399-0.37)
Georgia	Candler	13043	222	-0.015 (-0.399-0.37)
Georgia	Emanuel	13107	222	-0.015 (-0.399-0.37)
Georgia	Screven	13251	222	-0.015 (-0.399-0.37)
Tennessee	Fentress	47049	223	-0.039 (-0.452-0.375)
Tennessee	Cumberland	47035	223	-0.039 (-0.452-0.375)
Tennessee	Bledsoe	47007	223	-0.039 (-0.452-0.375)
Alabama	Marshall	1095	224	0.428 (0.107-0.749)	High
Alabama	DeKalb	1049	224	0.428 (0.107-0.749)	High
Alabama	Cherokee	1019	224	0.428 (0.107-0.749)	High
Alabama	Etowah	1055	224	0.428 (0.107-0.749)	High
North Carolina	Buncombe	37021	225	-0.07 (-0.318-0.178)
North Carolina	Henderson	37089	225	-0.07 (-0.318-0.178)
North Carolina	Haywood	37087	225	-0.07 (-0.318-0.178)
North Carolina	Madison	37115	225	-0.07 (-0.318-0.178)
North Carolina	Transylvania	37175	225	-0.07 (-0.318-0.178)
Tennessee	Morgan	47129	226	0.127 (-0.269-0.524)
Tennessee	Anderson	47001	226	0.127 (-0.269-0.524)
Tennessee	Campbell	47013	226	0.127 (-0.269-0.524)
Tennessee	Rhea	47143	226	0.127 (-0.269-0.524)
Tennessee	Roane	47145	226	0.127 (-0.269-0.524)
Florida	Hillsborough	12057	227	0.043 (-0.087-0.173)
Florida	Pinellas	12103	227	0.043 (-0.087-0.173)
Florida	Pasco	12101	227	0.043 (-0.087-0.173)
Florida	Hernando	12053	227	0.043 (-0.087-0.173)
Georgia	Decatur	13087	228	0.045 (-0.361-0.451)
Georgia	Miller	13201	228	0.045 (-0.361-0.451)
Georgia	Seminole	13253	228	0.045 (-0.361-0.451)
North Carolina	Catawba	37035	229	0.042 (-0.273-0.356)
North Carolina	Caldwell	37027	229	0.042 (-0.273-0.356)
North Carolina	Burke	37023	229	0.042 (-0.273-0.356)
Georgia	Appling	13001	230	0.117 (-0.285-0.519)
Georgia	Wayne	13305	230	0.117 (-0.285-0.519)
Tennessee	Sumner	47165	231	0.156 (-0.208-0.521)
Tennessee	Smith	47159	231	0.156 (-0.208-0.521)
Tennessee	Wilson	47189	231	0.156 (-0.208-0.521)
Tennessee	Macon	47111	231	0.156 (-0.208-0.521)
Tennessee	Trousdale	47169	231	0.156 (-0.208-0.521)
Tennessee	Wayne	47181	232	0.019 (-0.399-0.437)
Tennessee	Lawrence	47099	232	0.019 (-0.399-0.437)
Tennessee	Perry	47135	232	0.019 (-0.399-0.437)
Florida	Marion	12083	233	-0.088 (-0.447-0.272)
Florida	Citrus	12017	233	-0.088 (-0.447-0.272)
Tennessee	Stewart	47161	234	0.046 (-0.295-0.386)
Tennessee	Houston	47083	234	0.046 (-0.295-0.386)
Tennessee	Montgomery	47125	234	0.046 (-0.295-0.386)
North Carolina	Stanly	37167	235	0.068 (-0.236-0.371)
North Carolina	Rowan	37159	235	0.068 (-0.236-0.371)
North Carolina	Cabarrus	37025	235	0.068 (-0.236-0.371)
Georgia	Atkinson	13003	236	0.042 (-0.363-0.448)
Georgia	Coffee	13069	236	0.042 (-0.363-0.448)
Georgia	Jeff Davis	13161	236	0.042 (-0.363-0.448)
Florida	Indian River	12061	237	-0.053 (-0.347-0.24)
Florida	Brevard	12009	237	-0.053 (-0.347-0.24)
North Carolina	Lenoir	37107	238	0.125 (-0.215-0.464)
North Carolina	Greene	37079	238	0.125 (-0.215-0.464)
North Carolina	Wayne	37191	238	0.125 (-0.215-0.464)
North Carolina	Duplin	37061	238	0.125 (-0.215-0.464)
Tennessee	Coffee	47031	239	0.06 (-0.337-0.458)
Tennessee	Moore	47127	239	0.06 (-0.337-0.458)
Tennessee	Grundy	47061	239	0.06 (-0.337-0.458)
Tennessee	Franklin	47051	239	0.06 (-0.337-0.458)
North Carolina	Avery	37011	240	0.013 (-0.411-0.437)
North Carolina	Mitchell	37121	240	0.013 (-0.411-0.437)
North Carolina	Yancey	37199	240	0.013 (-0.411-0.437)
Alabama	Talladega	1121	241	0.26 (-0.129-0.65)
Alabama	Clay	1027	241	0.26 (-0.129-0.65)
Alabama	Coosa	1037	241	0.26 (-0.129-0.65)
North Carolina	Craven	37049	242	-0.127 (-0.456-0.201)
North Carolina	Pamlico	37137	242	-0.127 (-0.456-0.201)
North Carolina	Jones	37103	242	-0.127 (-0.456-0.201)
North Carolina	Onslow	37133	242	-0.127 (-0.456-0.201)
North Carolina	Carteret	37031	242	-0.127 (-0.456-0.201)
North Carolina	Hertford	37091	243	0.1 (-0.282-0.482)
North Carolina	Bertie	37015	243	0.1 (-0.282-0.482)
North Carolina	Chowan	37041	243	0.1 (-0.282-0.482)
North Carolina	Gates	37073	243	0.1 (-0.282-0.482)
South Carolina	York	45091	244	0 (-0.362-0.361)
South Carolina	Chester	45023	244	0 (-0.362-0.361)
Tennessee	Hardin	47071	245	0.234 (-0.177-0.645)
Tennessee	McNairy	47109	245	0.234 (-0.177-0.645)
South Carolina	Georgetown	45043	246	-0.106 (-0.434-0.221)
South Carolina	Horry	45051	246	-0.106 (-0.434-0.221)
Alabama	Fayette	1057	247	-0.053 (-0.468-0.361)
Alabama	Marion	1093	247	-0.053 (-0.468-0.361)
Tennessee	Dyer	47045	248	0.063 (-0.338-0.464)
Tennessee	Lake	47095	248	0.063 (-0.338-0.464)
Tennessee	Lauderdale	47097	248	0.063 (-0.338-0.464)
South Carolina	Kershaw	45055	249	0.038 (-0.346-0.422)
South Carolina	Lancaster	45057	249	0.038 (-0.346-0.422)
Georgia	Jefferson	13163	250	-0.065 (-0.486-0.355)
Georgia	Washington	13303	250	-0.065 (-0.486-0.355)
Florida	St. Johns	12109	251	0.034 (-0.347-0.415)
Florida	Putnam	12107	251	0.034 (-0.347-0.415)
Tennessee	Cocke	47029	252	-0.014 (-0.424-0.395)
Tennessee	Greene	47059	252	-0.014 (-0.424-0.395)
Georgia	Wilkes	13317	253	0.084 (-0.339-0.506)
Georgia	Elbert	13105	253	0.084 (-0.339-0.506)
Georgia	Colquitt	13071	254	0.068 (-0.334-0.47)
North Carolina	Wilkes	37193	256	0.045 (-0.369-0.459)
Florida	Osceola	12097	257	-0.176 (-0.524-0.171)
North Carolina	Clay	37043	258	0.004 (-0.41-0.418)
North Carolina	Cherokee	37039	258	0.004 (-0.41-0.418)
Alabama	Butler	1013	259	-0.002 (-0.432-0.429)
Tennessee	Bedford	47003	260	0.133 (-0.289-0.555)
North Carolina	McDowell	37111	261	-0.016 (-0.437-0.404)
North Carolina	Sampson	37163	262	-0.179 (-0.415-0.058)
North Carolina	Cumberland	37051	262	-0.179 (-0.415-0.058)
Tennessee	Scott	47151	263	-0.016 (-0.444-0.411)
North Carolina	Perquimans	37143	264	-0.138 (-0.539-0.262)
North Carolina	Pasquotank	37139	264	-0.138 (-0.539-0.262)
North Carolina	Dare	37055	264	-0.138 (-0.539-0.262)
North Carolina	Camden	37029	264	-0.138 (-0.539-0.262)
Florida	Manatee	12081	266	0.026 (-0.329-0.381)
North Carolina	Alamance	37001	267	-0.109 (-0.504-0.287)
Georgia	Rabun	13241	268	-0.001 (-0.432-0.431)
Georgia	Upson	13293	269	-0.021 (-0.419-0.377)
Georgia	Pike	13231	269	-0.021 (-0.419-0.377)
Georgia	Lamar	13171	269	-0.021 (-0.419-0.377)
Indiana	Franklin	18047	270	0.279 (0.139-0.419)	High
Ohio	Hamilton	39061	270	0.279 (0.139-0.419)	High
Ohio	Adams	39001	270	0.279 (0.139-0.419)	High
Ohio	Clermont	39025	270	0.279 (0.139-0.419)	High
Ohio	Brown	39015	270	0.279 (0.139-0.419)	High
Ohio	Warren	39165	270	0.279 (0.139-0.419)	High
Ohio	Butler	39017	270	0.279 (0.139-0.419)	High
Michigan	Antrim	26009	271	0.128 (-0.224-0.48)
Michigan	Leelanau	26089	271	0.128 (-0.224-0.48)
Michigan	Kalkaska	26079	271	0.128 (-0.224-0.48)
Michigan	Manistee	26101	271	0.128 (-0.224-0.48)
Michigan	Benzie	26019	271	0.128 (-0.224-0.48)
Michigan	Grand Traverse	26055	271	0.128 (-0.224-0.48)
Kentucky	Oldham	21185	272	-0.301 (-0.492--0.11)	Low
Kentucky	Henry	21103	272	-0.301 (-0.492--0.11)	Low
Kentucky	Nelson	21179	272	-0.301 (-0.492--0.11)	Low
Kentucky	Marion	21155	272	-0.301 (-0.492--0.11)	Low
Kentucky	Jefferson	21111	272	-0.301 (-0.492--0.11)	Low
Kentucky	Shelby	21211	272	-0.301 (-0.492--0.11)	Low
Kentucky	Washington	21229	272	-0.301 (-0.492--0.11)	Low
Kentucky	Bullitt	21029	272	-0.301 (-0.492--0.11)	Low
Kentucky	Spencer	21215	272	-0.301 (-0.492--0.11)	Low
Illinois	Wabash	17185	273	-0.261 (-0.549-0.026)
Indiana	Posey	18129	273	-0.261 (-0.549-0.026)
Indiana	Vanderburgh	18163	273	-0.261 (-0.549-0.026)
Indiana	Gibson	18051	273	-0.261 (-0.549-0.026)
Indiana	Spencer	18147	273	-0.261 (-0.549-0.026)
Indiana	Warrick	18173	273	-0.261 (-0.549-0.026)
Michigan	Oakland	26125	274	-0.006 (-0.101-0.09)
Michigan	Wayne	26163	274	-0.006 (-0.101-0.09)
Michigan	Macomb	26099	274	-0.006 (-0.101-0.09)
Michigan	Washtenaw	26161	274	-0.006 (-0.101-0.09)
Michigan	Livingston	26093	274	-0.006 (-0.101-0.09)
Indiana	Hendricks	18063	275	0.279 (0.148-0.409)	High
Indiana	Johnson	18081	275	0.279 (0.148-0.409)	High
Indiana	Morgan	18109	275	0.279 (0.148-0.409)	High
Indiana	Rush	18139	275	0.279 (0.148-0.409)	High
Indiana	Putnam	18133	275	0.279 (0.148-0.409)	High
Indiana	Shelby	18145	275	0.279 (0.148-0.409)	High
Indiana	Marion	18097	275	0.279 (0.148-0.409)	High
Michigan	Monroe	26115	276	0.002 (-0.209-0.212)
Ohio	Lucas	39095	276	0.002 (-0.209-0.212)
Ohio	Wood	39173	276	0.002 (-0.209-0.212)
Ohio	Fulton	39051	276	0.002 (-0.209-0.212)
Ohio	Ottawa	39123	276	0.002 (-0.209-0.212)
Illinois	Fulton	17057	277	0.141 (-0.089-0.37)
Illinois	Tazewell	17179	277	0.141 (-0.089-0.37)
Illinois	Marshall	17123	277	0.141 (-0.089-0.37)
Illinois	Mason	17125	277	0.141 (-0.089-0.37)
Illinois	Peoria	17143	277	0.141 (-0.089-0.37)
Wisconsin	Kewaunee	55061	278	-0.144 (-0.441-0.152)
Wisconsin	Door	55029	278	-0.144 (-0.441-0.152)
Wisconsin	Brown	55009	278	-0.144 (-0.441-0.152)
Wisconsin	Oconto	55083	278	-0.144 (-0.441-0.152)
Illinois	Ford	17053	279	-0.007 (-0.29-0.276)
Illinois	Cumberland	17035	279	-0.007 (-0.29-0.276)
Illinois	Champaign	17019	279	-0.007 (-0.29-0.276)
Illinois	Coles	17029	279	-0.007 (-0.29-0.276)
Illinois	Douglas	17041	279	-0.007 (-0.29-0.276)
Wisconsin	Washington	55131	280	-0.02 (-0.172-0.132)
Wisconsin	Milwaukee	55079	280	-0.02 (-0.172-0.132)
Wisconsin	Waukesha	55133	280	-0.02 (-0.172-0.132)
Wisconsin	Ozaukee	55089	280	-0.02 (-0.172-0.132)
Ohio	Franklin	39049	281	-0.016 (-0.157-0.124)
Ohio	Pickaway	39129	281	-0.016 (-0.157-0.124)
Ohio	Delaware	39041	281	-0.016 (-0.157-0.124)
Ohio	Fayette	39047	281	-0.016 (-0.157-0.124)
Ohio	Madison	39097	281	-0.016 (-0.157-0.124)
Wisconsin	Wood	55141	282	0.054 (-0.234-0.342)
Wisconsin	Marathon	55073	282	0.054 (-0.234-0.342)
Wisconsin	Lincoln	55069	282	0.054 (-0.234-0.342)
Wisconsin	Clark	55019	282	0.054 (-0.234-0.342)
Wisconsin	Taylor	55119	282	0.054 (-0.234-0.342)
Ohio	Gallia	39053	283	-0.003 (-0.4-0.394)
Ohio	Jackson	39079	283	-0.003 (-0.4-0.394)
Ohio	Meigs	39105	283	-0.003 (-0.4-0.394)
West Virginia	Mason	54053	283	-0.003 (-0.4-0.394)
Michigan	Gogebic	26053	284	-0.072 (-0.482-0.338)
Michigan	Ontonagon	26131	284	-0.072 (-0.482-0.338)
Wisconsin	Iron	55051	284	-0.072 (-0.482-0.338)
Wisconsin	Vilas	55125	284	-0.072 (-0.482-0.338)
Wisconsin	Forest	55041	284	-0.072 (-0.482-0.338)
Wisconsin	Oneida	55085	284	-0.072 (-0.482-0.338)
Michigan	Eaton	26045	285	0.037 (-0.224-0.299)
Michigan	Clinton	26037	285	0.037 (-0.224-0.299)
Michigan	Shiawassee	26155	285	0.037 (-0.224-0.299)
Michigan	Ingham	26065	285	0.037 (-0.224-0.299)
Minnesota	Dakota	27037	286	-0.075 (-0.283-0.133)
Minnesota	Washington	27163	286	-0.075 (-0.283-0.133)
Minnesota	Ramsey	27123	286	-0.075 (-0.283-0.133)
Minnesota	Chisago	27025	286	-0.075 (-0.283-0.133)
Wisconsin	Polk	55095	286	-0.075 (-0.283-0.133)
Illinois	McHenry	17111	287	-0.208 (-0.286--0.13)	Low
Illinois	Cook	17031	287	-0.208 (-0.286--0.13)	Low
Illinois	Lake	17097	287	-0.208 (-0.286--0.13)	Low
Illinois	DuPage	17043	287	-0.208 (-0.286--0.13)	Low
Ohio	Lake	39085	288	-0.14 (-0.29-0.011)
Ohio	Geauga	39055	288	-0.14 (-0.29-0.011)
Ohio	Ashtabula	39007	288	-0.14 (-0.29-0.011)
Ohio	Cuyahoga	39035	288	-0.14 (-0.29-0.011)
Minnesota	Cook	27031	289	0.246 (-0.056-0.549)
Minnesota	Lake	27075	289	0.246 (-0.056-0.549)
Minnesota	Koochiching	27071	289	0.246 (-0.056-0.549)
Minnesota	Itasca	27061	289	0.246 (-0.056-0.549)
Minnesota	Carlton	27017	289	0.246 (-0.056-0.549)
Minnesota	Pine	27115	289	0.246 (-0.056-0.549)
Minnesota	St. Louis	27137	289	0.246 (-0.056-0.549)
Wisconsin	Douglas	55031	289	0.246 (-0.056-0.549)
Iowa	Allamakee	19005	290	0.097 (-0.233-0.428)
Minnesota	Houston	27055	290	0.097 (-0.233-0.428)
Wisconsin	Vernon	55123	290	0.097 (-0.233-0.428)
Wisconsin	Trempealeau	55121	290	0.097 (-0.233-0.428)
Wisconsin	La Crosse	55063	290	0.097 (-0.233-0.428)
Wisconsin	Monroe	55081	290	0.097 (-0.233-0.428)
Illinois	Winnebago	17201	291	-0.204 (-0.465-0.057)
Illinois	Boone	17007	291	-0.204 (-0.465-0.057)
Illinois	Ogle	17141	291	-0.204 (-0.465-0.057)
Illinois	Lee	17103	291	-0.204 (-0.465-0.057)
Ohio	Allen	39003	292	0.171 (-0.164-0.505)
Ohio	Auglaize	39011	292	0.171 (-0.164-0.505)
Ohio	Van Wert	39161	292	0.171 (-0.164-0.505)
Ohio	Mercer	39107	292	0.171 (-0.164-0.505)
Ohio	Hardin	39065	292	0.171 (-0.164-0.505)
Ohio	Putnam	39137	292	0.171 (-0.164-0.505)
Michigan	Schoolcraft	26153	293	0.03 (-0.345-0.405)
Michigan	Alger	26003	293	0.03 (-0.345-0.405)
Michigan	Marquette	26103	293	0.03 (-0.345-0.405)
Michigan	Luce	26095	293	0.03 (-0.345-0.405)
Michigan	Delta	26041	293	0.03 (-0.345-0.405)
Michigan	Charlevoix	26029	294	-0.007 (-0.39-0.376)
Michigan	Cheboygan	26031	294	-0.007 (-0.39-0.376)
Michigan	Chippewa	26033	294	-0.007 (-0.39-0.376)
Michigan	Mackinac	26097	294	-0.007 (-0.39-0.376)
Michigan	Emmet	26047	294	-0.007 (-0.39-0.376)
Ohio	Preble	39135	295	-0.136 (-0.346-0.074)
Ohio	Montgomery	39113	295	-0.136 (-0.346-0.074)
Ohio	Greene	39057	295	-0.136 (-0.346-0.074)
Ohio	Darke	39037	295	-0.136 (-0.346-0.074)
Michigan	Mason	26105	296	0.244 (-0.096-0.584)
Michigan	Muskegon	26121	296	0.244 (-0.096-0.584)
Michigan	Oceana	26127	296	0.244 (-0.096-0.584)
Michigan	Newaygo	26123	296	0.244 (-0.096-0.584)
Michigan	St. Clair	26147	297	0.082 (-0.292-0.456)
Michigan	Sanilac	26151	297	0.082 (-0.292-0.456)
Wisconsin	Pepin	55091	298	0.053 (-0.309-0.416)
Wisconsin	Dunn	55033	298	0.053 (-0.309-0.416)
Wisconsin	Eau Claire	55035	298	0.053 (-0.309-0.416)
Wisconsin	Chippewa	55017	298	0.053 (-0.309-0.416)
Wisconsin	Buffalo	55011	298	0.053 (-0.309-0.416)
Illinois	Calhoun	17013	299	0.268 (-0.069-0.604)
Illinois	Jersey	17083	299	0.268 (-0.069-0.604)
Illinois	Bond	17005	299	0.268 (-0.069-0.604)
Illinois	Madison	17119	299	0.268 (-0.069-0.604)
Indiana	White	18181	300	-0.131 (-0.464-0.201)
Indiana	Benton	18007	300	-0.131 (-0.464-0.201)
Indiana	Tippecanoe	18157	300	-0.131 (-0.464-0.201)
Indiana	Carroll	18015	300	-0.131 (-0.464-0.201)
Indiana	Clinton	18023	300	-0.131 (-0.464-0.201)
Wisconsin	Columbia	55021	301	-0.09 (-0.332-0.152)
Wisconsin	Richland	55103	301	-0.09 (-0.332-0.152)
Wisconsin	Iowa	55049	301	-0.09 (-0.332-0.152)
Wisconsin	Marquette	55077	301	-0.09 (-0.332-0.152)
Wisconsin	Dane	55025	301	-0.09 (-0.332-0.152)
Wisconsin	Grant	55043	301	-0.09 (-0.332-0.152)
Wisconsin	Sauk	55111	301	-0.09 (-0.332-0.152)
Illinois	Jo Daviess	17085	302	0.083 (-0.291-0.457)
Illinois	Stephenson	17177	302	0.083 (-0.291-0.457)
Iowa	Dubuque	19061	302	0.083 (-0.291-0.457)
Iowa	Jackson	19097	302	0.083 (-0.291-0.457)
Illinois	Grundy	17063	303	0.103 (-0.211-0.417)
Illinois	Will	17197	303	0.103 (-0.211-0.417)
Indiana	Lagrange	18087	304	-0.087 (-0.329-0.155)
Indiana	Allen	18003	304	-0.087 (-0.329-0.155)
Indiana	De Kalb	18033	304	-0.087 (-0.329-0.155)
Indiana	Steuben	18151	304	-0.087 (-0.329-0.155)
Indiana	Noble	18113	304	-0.087 (-0.329-0.155)
Indiana	Whitley	18183	304	-0.087 (-0.329-0.155)
Illinois	Piatt	17147	305	0.177 (-0.191-0.545)
Illinois	Shelby	17173	305	0.177 (-0.191-0.545)
Illinois	Moultrie	17139	305	0.177 (-0.191-0.545)
Illinois	Macon	17115	305	0.177 (-0.191-0.545)
Wisconsin	Dodge	55027	306	-0.18 (-0.504-0.144)
Wisconsin	Green Lake	55047	306	-0.18 (-0.504-0.144)
Wisconsin	Waushara	55137	306	-0.18 (-0.504-0.144)
Wisconsin	Winnebago	55139	306	-0.18 (-0.504-0.144)
Wisconsin	Fond du Lac	55039	306	-0.18 (-0.504-0.144)
Illinois	Henry	17073	307	0.025 (-0.34-0.39)
Illinois	Stark	17175	307	0.025 (-0.34-0.39)
Illinois	Rock Island	17161	307	0.025 (-0.34-0.39)
Illinois	Mercer	17131	307	0.025 (-0.34-0.39)
Indiana	Newton	18111	308	-0.015 (-0.237-0.206)
Indiana	Jasper	18073	308	-0.015 (-0.237-0.206)
Indiana	Lake	18089	308	-0.015 (-0.237-0.206)
Indiana	Porter	18127	308	-0.015 (-0.237-0.206)
Michigan	Mecosta	26107	309	-0.025 (-0.212-0.162)
Michigan	Kent	26081	309	-0.025 (-0.212-0.162)
Michigan	Gratiot	26057	309	-0.025 (-0.212-0.162)
Michigan	Montcalm	26117	309	-0.025 (-0.212-0.162)
Michigan	Ionia	26067	309	-0.025 (-0.212-0.162)
Illinois	Lawrence	17101	310	0.043 (-0.353-0.44)
Illinois	Crawford	17033	310	0.043 (-0.353-0.44)
Indiana	Daviess	18027	310	0.043 (-0.353-0.44)
Indiana	Knox	18083	310	0.043 (-0.353-0.44)
Indiana	Martin	18101	310	0.043 (-0.353-0.44)
Indiana	Pike	18125	310	0.043 (-0.353-0.44)
Illinois	Clark	17023	311	0.068 (-0.29-0.426)
Indiana	Vermillion	18165	311	0.068 (-0.29-0.426)
Indiana	Clay	18021	311	0.068 (-0.29-0.426)
Indiana	Sullivan	18153	311	0.068 (-0.29-0.426)
Indiana	Parke	18121	311	0.068 (-0.29-0.426)
Indiana	Vigo	18167	311	0.068 (-0.29-0.426)
Indiana	Pulaski	18131	312	-0.048 (-0.308-0.212)
Indiana	Marshall	18099	312	-0.048 (-0.308-0.212)
Indiana	St. Joseph	18141	312	-0.048 (-0.308-0.212)
Indiana	Fulton	18049	312	-0.048 (-0.308-0.212)
Indiana	Decatur	18031	313	0.239 (-0.119-0.597)
Indiana	Jackson	18071	313	0.239 (-0.119-0.597)
Indiana	Bartholomew	18005	313	0.239 (-0.119-0.597)
Indiana	Jennings	18079	313	0.239 (-0.119-0.597)
Wisconsin	Burnett	55013	314	-0.022 (-0.449-0.405)
Wisconsin	Washburn	55129	314	-0.022 (-0.449-0.405)
Michigan	Iron	26071	315	-0.015 (-0.425-0.396)
Michigan	Menominee	26109	315	-0.015 (-0.425-0.396)
Michigan	Dickinson	26043	315	-0.015 (-0.425-0.396)
Wisconsin	Florence	55037	315	-0.015 (-0.425-0.396)
Wisconsin	Marinette	55075	315	-0.015 (-0.425-0.396)
Indiana	Perry	18123	316	-0.075 (-0.459-0.309)
Kentucky	Daviess	21059	316	-0.075 (-0.459-0.309)
Kentucky	Ohio	21183	316	-0.075 (-0.459-0.309)
Kentucky	McLean	21149	316	-0.075 (-0.459-0.309)
Kentucky	Hancock	21091	316	-0.075 (-0.459-0.309)
Michigan	Wexford	26165	317	0.037 (-0.382-0.456)
Michigan	Missaukee	26113	317	0.037 (-0.382-0.456)
Michigan	Lake	26085	317	0.037 (-0.382-0.456)
Michigan	Osceola	26133	317	0.037 (-0.382-0.456)
Illinois	Schuyler	17169	318	-0.014 (-0.285-0.257)
Illinois	Cass	17017	318	-0.014 (-0.285-0.257)
Illinois	Menard	17129	318	-0.014 (-0.285-0.257)
Illinois	Logan	17107	318	-0.014 (-0.285-0.257)
Illinois	Brown	17009	318	-0.014 (-0.285-0.257)
Illinois	McDonough	17109	318	-0.014 (-0.285-0.257)
Illinois	Sangamon	17167	318	-0.014 (-0.285-0.257)
Illinois	Christian	17021	318	-0.014 (-0.285-0.257)
Illinois	Scott	17171	319	0.103 (-0.313-0.518)
Illinois	Greene	17061	319	0.103 (-0.313-0.518)
Illinois	Morgan	17137	319	0.103 (-0.313-0.518)
Michigan	Allegan	26005	320	0.028 (-0.341-0.398)
Michigan	Ottawa	26139	320	0.028 (-0.341-0.398)
Indiana	Switzerland	18155	321	0.048 (-0.345-0.442)
Indiana	Ripley	18137	321	0.048 (-0.345-0.442)
Indiana	Jefferson	18077	321	0.048 (-0.345-0.442)
Indiana	Dearborn	18029	321	0.048 (-0.345-0.442)
Indiana	Ohio	18115	321	0.048 (-0.345-0.442)
Kentucky	Carroll	21041	321	0.048 (-0.345-0.442)
Kentucky	Trimble	21223	321	0.048 (-0.345-0.442)
Michigan	Tuscola	26157	322	0.046 (-0.233-0.325)
Michigan	Huron	26063	322	0.046 (-0.233-0.325)
Michigan	Saginaw	26145	322	0.046 (-0.233-0.325)
Indiana	Randolph	18135	323	0.108 (-0.238-0.454)
Indiana	Delaware	18035	323	0.108 (-0.238-0.454)
Indiana	Blackford	18009	323	0.108 (-0.238-0.454)
Illinois	Knox	17095	324	-0.056 (-0.467-0.355)
Illinois	Warren	17187	324	-0.056 (-0.467-0.355)
Illinois	Monroe	17133	325	-0.064 (-0.402-0.273)
Illinois	St. Clair	17163	325	-0.064 (-0.402-0.273)
Illinois	Randolph	17157	325	-0.064 (-0.402-0.273)
Illinois	Clinton	17027	325	-0.064 (-0.402-0.273)
Wisconsin	Green	55045	326	0.058 (-0.316-0.431)
Wisconsin	Lafayette	55065	326	0.058 (-0.316-0.431)
Wisconsin	Rock	55105	326	0.058 (-0.316-0.431)
Michigan	Van Buren	26159	327	0.138 (-0.232-0.509)
Michigan	Berrien	26021	327	0.138 (-0.232-0.509)
Michigan	Cass	26027	327	0.138 (-0.232-0.509)
Michigan	Lapeer	26087	328	0.102 (-0.131-0.335)
Michigan	Genesee	26049	328	0.102 (-0.131-0.335)
Indiana	Lawrence	18093	329	-0.057 (-0.477-0.362)
Indiana	Orange	18117	329	-0.057 (-0.477-0.362)
Michigan	Midland	26111	330	0.049 (-0.33-0.427)
Michigan	Clare	26035	330	0.049 (-0.33-0.427)
Michigan	Gladwin	26051	330	0.049 (-0.33-0.427)
Michigan	Isabella	26073	330	0.049 (-0.33-0.427)
Illinois	Perry	17145	331	-0.191 (-0.551-0.169)
Illinois	Franklin	17055	331	-0.191 (-0.551-0.169)
Illinois	Williamson	17199	331	-0.191 (-0.551-0.169)
Illinois	Jackson	17077	331	-0.191 (-0.551-0.169)
Indiana	Huntington	18069	332	0.108 (-0.297-0.514)
Indiana	Wells	18179	332	0.108 (-0.297-0.514)
Indiana	Jay	18075	332	0.108 (-0.297-0.514)
Indiana	Adams	18001	332	0.108 (-0.297-0.514)
Illinois	Edgar	17045	333	0.169 (-0.228-0.566)
Illinois	Vermilion	17183	333	0.169 (-0.228-0.566)
Indiana	Fountain	18045	333	0.169 (-0.228-0.566)
Indiana	Warren	18171	333	0.169 (-0.228-0.566)
Illinois	Macoupin	17117	334	0.012 (-0.411-0.436)
Illinois	Montgomery	17135	334	0.012 (-0.411-0.436)
Illinois	Wayne	17191	335	-0.066 (-0.475-0.343)
Illinois	Jefferson	17081	335	-0.066 (-0.475-0.343)
Illinois	Livingston	17105	336	0.001 (-0.38-0.381)
Illinois	La Salle	17099	336	0.001 (-0.38-0.381)
Illinois	Bureau	17011	336	0.001 (-0.38-0.381)
Illinois	Putnam	17155	336	0.001 (-0.38-0.381)
Kentucky	Lewis	21135	337	0.154 (-0.205-0.514)
Ohio	Pike	39131	337	0.154 (-0.205-0.514)
Ohio	Scioto	39145	337	0.154 (-0.205-0.514)
Ohio	Ross	39141	337	0.154 (-0.205-0.514)
Illinois	Woodford	17203	338	-0.012 (-0.381-0.357)
Illinois	De Witt	17039	338	-0.012 (-0.381-0.357)
Illinois	McLean	17113	338	-0.012 (-0.381-0.357)
Indiana	Washington	18175	339	-0.078 (-0.479-0.322)
Indiana	Harrison	18061	339	-0.078 (-0.479-0.322)
Indiana	Crawford	18025	339	-0.078 (-0.479-0.322)
Indiana	Floyd	18043	339	-0.078 (-0.479-0.322)
Illinois	Henderson	17071	340	-0.03 (-0.445-0.386)
Iowa	Des Moines	19057	340	-0.03 (-0.445-0.386)
Iowa	Henry	19087	340	-0.03 (-0.445-0.386)
Indiana	Monroe	18105	341	-0.038 (-0.421-0.344)
Indiana	Brown	18013	341	-0.038 (-0.421-0.344)
Indiana	Greene	18055	341	-0.038 (-0.421-0.344)
Indiana	Owen	18119	341	-0.038 (-0.421-0.344)
Michigan	Bay	26017	342	0.089 (-0.313-0.491)
Michigan	Iosco	26069	342	0.089 (-0.313-0.491)
Michigan	Ogemaw	26129	342	0.089 (-0.313-0.491)
Michigan	Arenac	26011	342	0.089 (-0.313-0.491)
Michigan	Oscoda	26135	342	0.089 (-0.313-0.491)
Illinois	Kankakee	17091	343	-0.007 (-0.39-0.377)
Illinois	Iroquois	17075	343	-0.007 (-0.39-0.377)
Wisconsin	Waupaca	55135	344	-0.292 (-0.65-0.066)
Wisconsin	Outagamie	55087	344	-0.292 (-0.65-0.066)
Ohio	Trumbull	39155	345	-0.091 (-0.352-0.17)
Ohio	Mahoning	39099	345	-0.091 (-0.352-0.17)
Pennsylvania	Mercer	42085	345	-0.091 (-0.352-0.17)
Ohio	Champaign	39021	346	0.033 (-0.345-0.41)
Ohio	Clark	39023	346	0.033 (-0.345-0.41)
Ohio	Carroll	39019	347	-0.068 (-0.323-0.188)
Ohio	Holmes	39075	347	-0.068 (-0.323-0.188)
Ohio	Tuscarawas	39157	347	-0.068 (-0.323-0.188)
Ohio	Wayne	39169	347	-0.068 (-0.323-0.188)
Ohio	Stark	39151	347	-0.068 (-0.323-0.188)
Michigan	St. Joseph	26149	348	-0.177 (-0.44-0.086)
Michigan	Kalamazoo	26077	348	-0.177 (-0.44-0.086)
Indiana	Elkhart	18039	349	0.167 (-0.165-0.498)
Indiana	Kosciusko	18085	349	0.167 (-0.165-0.498)
Iowa	Clayton	19043	350	0.008 (-0.415-0.431)
Iowa	Delaware	19055	350	0.008 (-0.415-0.431)
Wisconsin	Crawford	55023	350	0.008 (-0.415-0.431)
Illinois	Jasper	17079	351	0.065 (-0.349-0.48)
Illinois	Edwards	17047	351	0.065 (-0.349-0.48)
Illinois	Richland	17159	351	0.065 (-0.349-0.48)
Illinois	Clay	17025	351	0.065 (-0.349-0.48)
Ohio	Medina	39103	352	-0.12 (-0.348-0.108)
Ohio	Summit	39153	352	-0.12 (-0.348-0.108)
Ohio	Portage	39133	352	-0.12 (-0.348-0.108)
Illinois	Pike	17149	353	0.066 (-0.32-0.451)
Illinois	Adams	17001	353	0.066 (-0.32-0.451)
Missouri	Marion	29127	353	0.066 (-0.32-0.451)
Missouri	Pike	29163	353	0.066 (-0.32-0.451)
Missouri	Lewis	29111	353	0.066 (-0.32-0.451)
Missouri	Ralls	29173	353	0.066 (-0.32-0.451)
Ohio	Crawford	39033	354	0.064 (-0.306-0.434)
Ohio	Union	39159	354	0.064 (-0.306-0.434)
Ohio	Morrow	39117	354	0.064 (-0.306-0.434)
Ohio	Wyandot	39175	354	0.064 (-0.306-0.434)
Ohio	Marion	39101	354	0.064 (-0.306-0.434)
Wisconsin	Manitowoc	55071	355	0.235 (-0.137-0.606)
Wisconsin	Sheboygan	55117	355	0.235 (-0.137-0.606)
Wisconsin	Calumet	55015	355	0.235 (-0.137-0.606)
Ohio	Williams	39171	356	0.075 (-0.32-0.47)
Ohio	Defiance	39039	356	0.075 (-0.32-0.47)
Ohio	Henry	39069	356	0.075 (-0.32-0.47)
Ohio	Paulding	39125	356	0.075 (-0.32-0.47)
Wisconsin	Bayfield	55007	357	-0.018 (-0.436-0.401)
Wisconsin	Sawyer	55113	357	-0.018 (-0.436-0.401)
Wisconsin	Price	55099	357	-0.018 (-0.436-0.401)
Wisconsin	Ashland	55003	357	-0.018 (-0.436-0.401)
Illinois	Washington	17189	358	-0.006 (-0.426-0.414)
Illinois	Marion	17121	358	-0.006 (-0.426-0.414)
Michigan	Keweenaw	26083	359	-0.013 (-0.434-0.409)
Michigan	Houghton	26061	359	-0.013 (-0.434-0.409)
Michigan	Baraga	26013	359	-0.013 (-0.434-0.409)
Ohio	Harrison	39067	360	0.036 (-0.375-0.447)
Ohio	Jefferson	39081	360	0.036 (-0.375-0.447)
Illinois	Whiteside	17195	361	0.146 (-0.251-0.542)
Illinois	Carroll	17015	361	0.146 (-0.251-0.542)
Iowa	Clinton	19045	361	0.146 (-0.251-0.542)
Indiana	Hancock	18059	362	0.073 (-0.335-0.481)
Indiana	Henry	18065	362	0.073 (-0.335-0.481)
Illinois	Effingham	17049	363	0.047 (-0.362-0.455)
Illinois	Fayette	17051	363	0.047 (-0.362-0.455)
Indiana	Howard	18067	364	-0.033 (-0.41-0.344)
Indiana	Tipton	18159	364	-0.033 (-0.41-0.344)
Indiana	Cass	18017	364	-0.033 (-0.41-0.344)
Indiana	Clark	18019	365	0.175 (-0.212-0.563)
Indiana	Scott	18143	365	0.175 (-0.212-0.563)
Ohio	Sandusky	39143	366	0.018 (-0.321-0.358)
Ohio	Huron	39077	366	0.018 (-0.321-0.358)
Ohio	Erie	39043	366	0.018 (-0.321-0.358)
Ohio	Lorain	39093	366	0.018 (-0.321-0.358)
Illinois	Hancock	17067	367	-0.007 (-0.427-0.413)
Iowa	Lee	19111	367	-0.007 (-0.427-0.413)
Missouri	Clark	29045	367	-0.007 (-0.427-0.413)
Ohio	Athens	39009	368	0.003 (-0.38-0.387)
Ohio	Hocking	39073	368	0.003 (-0.38-0.387)
Ohio	Fairfield	39045	368	0.003 (-0.38-0.387)
Ohio	Vinton	39163	368	0.003 (-0.38-0.387)
Ohio	Ashland	39005	369	0.034 (-0.338-0.406)
Ohio	Richland	39139	369	0.034 (-0.338-0.406)
Minnesota	Goodhue	27049	370	-0.103 (-0.514-0.308)
Wisconsin	St. Croix	55109	370	-0.103 (-0.514-0.308)
Wisconsin	Pierce	55093	370	-0.103 (-0.514-0.308)
Michigan	Alpena	26007	371	0.057 (-0.358-0.471)
Michigan	Alcona	26001	371	0.057 (-0.358-0.471)
Michigan	Montmorency	26119	371	0.057 (-0.358-0.471)
Michigan	Presque Isle	26141	371	0.057 (-0.358-0.471)
Ohio	Clinton	39027	372	-0.057 (-0.456-0.342)
Ohio	Highland	39071	372	-0.057 (-0.456-0.342)
Illinois	Kendall	17093	373	-0.016 (-0.263-0.231)
Illinois	DeKalb	17037	373	-0.016 (-0.263-0.231)
Illinois	Kane	17089	373	-0.016 (-0.263-0.231)
Wisconsin	Barron	55005	374	-0.027 (-0.444-0.389)
Wisconsin	Rusk	55107	374	-0.027 (-0.444-0.389)
Michigan	Jackson	26075	375	0.175 (-0.158-0.508)
Michigan	Lenawee	26091	375	0.175 (-0.158-0.508)
Michigan	Branch	26023	375	0.175 (-0.158-0.508)
Michigan	Hillsdale	26059	375	0.175 (-0.158-0.508)
Ohio	Shelby	39149	376	0.033 (-0.35-0.416)
Ohio	Miami	39109	376	0.033 (-0.35-0.416)
Ohio	Coshocton	39031	377	-0.059 (-0.433-0.315)
Ohio	Guernsey	39059	377	-0.059 (-0.433-0.315)
Ohio	Noble	39121	377	-0.059 (-0.433-0.315)
Ohio	Perry	39127	377	-0.059 (-0.433-0.315)
Ohio	Morgan	39115	377	-0.059 (-0.433-0.315)
Ohio	Muskingum	39119	377	-0.059 (-0.433-0.315)
Indiana	La Porte	18091	378	0.031 (-0.355-0.418)
Indiana	Starke	18149	378	0.031 (-0.355-0.418)
Wisconsin	Menominee	55078	379	-0.054 (-0.474-0.366)
Wisconsin	Shawano	55115	379	-0.054 (-0.474-0.366)
Wisconsin	Langlade	55067	379	-0.054 (-0.474-0.366)
Ohio	Columbiana	39029	380	0.017 (-0.379-0.413)
West Virginia	Hancock	54029	380	0.017 (-0.379-0.413)
West Virginia	Brooke	54009	380	0.017 (-0.379-0.413)
Michigan	Barry	26015	381	0.041 (-0.336-0.419)
Michigan	Calhoun	26025	381	0.041 (-0.336-0.419)
Wisconsin	Kenosha	55059	382	-0.086 (-0.409-0.236)
Wisconsin	Racine	55101	382	-0.086 (-0.409-0.236)
Illinois	Pope	17151	384	0.037 (-0.392-0.467)
Illinois	Saline	17165	384	0.037 (-0.392-0.467)
Illinois	Hardin	17069	384	0.037 (-0.392-0.467)
Illinois	Gallatin	17059	384	0.037 (-0.392-0.467)
Indiana	Wayne	18177	385	0.11 (-0.283-0.503)
Indiana	Fayette	18041	385	0.11 (-0.283-0.503)
Indiana	Union	18161	385	0.11 (-0.283-0.503)
Ohio	Seneca	39147	386	0.042 (-0.349-0.434)
Ohio	Hancock	39063	386	0.042 (-0.349-0.434)
Wisconsin	Jefferson	55055	387	0.057 (-0.335-0.45)
Wisconsin	Walworth	55127	387	0.057 (-0.335-0.45)
Ohio	Knox	39083	388	-0.007 (-0.402-0.387)
Ohio	Licking	39089	388	-0.007 (-0.402-0.387)
Indiana	Miami	18103	389	-0.046 (-0.45-0.358)
Indiana	Grant	18053	389	-0.046 (-0.45-0.358)
Indiana	Wabash	18169	389	-0.046 (-0.45-0.358)
Indiana	Hamilton	18057	390	-0.236 (-0.593-0.12)
Indiana	Madison	18095	390	-0.236 (-0.593-0.12)
Wisconsin	Juneau	55057	391	0.027 (-0.4-0.454)
Wisconsin	Adams	55001	391	0.027 (-0.4-0.454)
Michigan	Otsego	26137	392	0.091 (-0.323-0.505)
Michigan	Crawford	26039	392	0.091 (-0.323-0.505)
Michigan	Roscommon	26143	392	0.091 (-0.323-0.505)
Indiana	Dubois	18037	394	0.124 (-0.284-0.532)
Iowa	Winneshiek	19191	395	0.024 (-0.402-0.45)
Minnesota	Rice	27131	396	0.024 (-0.396-0.443)
Ohio	Logan	39091	398	0 (-0.413-0.413)
Wisconsin	Jackson	55053	399	-0.018 (-0.446-0.409)
Wisconsin	Portage	55097	400	0.005 (-0.411-0.421)
Indiana	Boone	18011	401	-0.018 (-0.438-0.403)
Indiana	Montgomery	18107	402	-0.027 (-0.452-0.399)
Louisiana	St. John the Baptist	22095	403	-0.222 (-0.403--0.041)	Low
Louisiana	Plaquemines	22075	403	-0.222 (-0.403--0.041)	Low
Louisiana	Orleans	22071	403	-0.222 (-0.403--0.041)	Low
Louisiana	St. James	22093	403	-0.222 (-0.403--0.041)	Low
Louisiana	St. Bernard	22087	403	-0.222 (-0.403--0.041)	Low
Louisiana	St. Charles	22089	403	-0.222 (-0.403--0.041)	Low
Louisiana	Jefferson	22051	403	-0.222 (-0.403--0.041)	Low
Arkansas	Miller	5091	404	0.111 (-0.217-0.439)
Arkansas	Sevier	5133	404	0.111 (-0.217-0.439)
Arkansas	Nevada	5099	404	0.111 (-0.217-0.439)
Arkansas	Hempstead	5057	404	0.111 (-0.217-0.439)
Arkansas	Little River	5081	404	0.111 (-0.217-0.439)
Arkansas	Lafayette	5073	404	0.111 (-0.217-0.439)
Arkansas	Howard	5061	404	0.111 (-0.217-0.439)
Oklahoma	McCurtain	40089	404	0.111 (-0.217-0.439)
Texas	Bowie	48037	404	0.111 (-0.217-0.439)
Texas	Donley	48129	405	0.137 (-0.126-0.4)
Texas	Swisher	48437	405	0.137 (-0.126-0.4)
Texas	Ochiltree	48357	405	0.137 (-0.126-0.4)
Texas	Moore	48341	405	0.137 (-0.126-0.4)
Texas	Sherman	48421	405	0.137 (-0.126-0.4)
Texas	Potter	48375	405	0.137 (-0.126-0.4)
Texas	Randall	48381	405	0.137 (-0.126-0.4)
Texas	Hartley	48205	405	0.137 (-0.126-0.4)
Texas	Oldham	48359	405	0.137 (-0.126-0.4)
Texas	Briscoe	48045	405	0.137 (-0.126-0.4)
Texas	Hutchinson	48233	405	0.137 (-0.126-0.4)
Texas	Hansford	48195	405	0.137 (-0.126-0.4)
Texas	Armstrong	48011	405	0.137 (-0.126-0.4)
Texas	Carson	48065	405	0.137 (-0.126-0.4)
Texas	Dallam	48111	405	0.137 (-0.126-0.4)
Texas	Lynn	48305	406	-0.333 (-0.596--0.069)	Low
Texas	Borden	48033	406	-0.333 (-0.596--0.069)	Low
Texas	Bailey	48017	406	-0.333 (-0.596--0.069)	Low
Texas	Dawson	48115	406	-0.333 (-0.596--0.069)	Low
Texas	Garza	48169	406	-0.333 (-0.596--0.069)	Low
Texas	Lubbock	48303	406	-0.333 (-0.596--0.069)	Low
Texas	Cochran	48079	406	-0.333 (-0.596--0.069)	Low
Texas	Motley	48345	406	-0.333 (-0.596--0.069)	Low
Texas	Dickens	48125	406	-0.333 (-0.596--0.069)	Low
Texas	Lamb	48279	406	-0.333 (-0.596--0.069)	Low
Texas	Crosby	48107	406	-0.333 (-0.596--0.069)	Low
Texas	King	48269	406	-0.333 (-0.596--0.069)	Low
Texas	Hockley	48219	406	-0.333 (-0.596--0.069)	Low
Arkansas	Baxter	5005	407	0.012 (-0.394-0.419)
Arkansas	Marion	5089	407	0.012 (-0.394-0.419)
Texas	Chambers	48071	408	-0.438 (-0.54--0.336)	Low
Texas	Waller	48473	408	-0.438 (-0.54--0.336)	Low
Texas	Harris	48201	408	-0.438 (-0.54--0.336)	Low
Texas	Fort Bend	48157	408	-0.438 (-0.54--0.336)	Low
Texas	Montgomery	48339	408	-0.438 (-0.54--0.336)	Low
Texas	Austin	48015	408	-0.438 (-0.54--0.336)	Low
Texas	San Jacinto	48407	408	-0.438 (-0.54--0.336)	Low
Texas	Liberty	48291	408	-0.438 (-0.54--0.336)	Low
Mississippi	Forrest	28035	409	-0.15 (-0.438-0.138)
Mississippi	Lamar	28073	409	-0.15 (-0.438-0.138)
Mississippi	Perry	28111	409	-0.15 (-0.438-0.138)
Mississippi	Greene	28041	409	-0.15 (-0.438-0.138)
Mississippi	Covington	28031	409	-0.15 (-0.438-0.138)
Texas	Frio	48163	410	-0.249 (-0.396--0.101)	Low
Texas	Gonzales	48177	410	-0.249 (-0.396--0.101)	Low
Texas	Kendall	48259	410	-0.249 (-0.396--0.101)	Low
Texas	La Salle	48283	410	-0.249 (-0.396--0.101)	Low
Texas	Zavala	48507	410	-0.249 (-0.396--0.101)	Low
Texas	Bandera	48019	410	-0.249 (-0.396--0.101)	Low
Texas	Wilson	48493	410	-0.249 (-0.396--0.101)	Low
Texas	McMullen	48311	410	-0.249 (-0.396--0.101)	Low
Texas	Guadalupe	48187	410	-0.249 (-0.396--0.101)	Low
Texas	Medina	48325	410	-0.249 (-0.396--0.101)	Low
Texas	Atascosa	48013	410	-0.249 (-0.396--0.101)	Low
Texas	Bexar	48029	410	-0.249 (-0.396--0.101)	Low
Mississippi	Scott	28123	411	-0.079 (-0.234-0.076)
Mississippi	Attala	28007	411	-0.079 (-0.234-0.076)
Mississippi	Hinds	28049	411	-0.079 (-0.234-0.076)
Mississippi	Holmes	28051	411	-0.079 (-0.234-0.076)
Mississippi	Rankin	28121	411	-0.079 (-0.234-0.076)
Mississippi	Simpson	28127	411	-0.079 (-0.234-0.076)
Mississippi	Leake	28079	411	-0.079 (-0.234-0.076)
Mississippi	Madison	28089	411	-0.079 (-0.234-0.076)
Alabama	Choctaw	1023	412	-0.012 (-0.334-0.309)
Alabama	Sumter	1119	412	-0.012 (-0.334-0.309)
Mississippi	Newton	28101	412	-0.012 (-0.334-0.309)
Mississippi	Neshoba	28099	412	-0.012 (-0.334-0.309)
Mississippi	Lauderdale	28075	412	-0.012 (-0.334-0.309)
Mississippi	Kemper	28069	412	-0.012 (-0.334-0.309)
Mississippi	Clarke	28023	412	-0.012 (-0.334-0.309)
Texas	Tyler	48457	413	0.004 (-0.283-0.291)
Texas	Jefferson	48245	413	0.004 (-0.283-0.291)
Texas	Hardin	48199	413	0.004 (-0.283-0.291)
Texas	Orange	48361	413	0.004 (-0.283-0.291)
Texas	Newton	48351	413	0.004 (-0.283-0.291)
Texas	Jasper	48241	413	0.004 (-0.283-0.291)
Oklahoma	Mayes	40097	414	-0.087 (-0.279-0.105)
Oklahoma	Ottawa	40115	414	-0.087 (-0.279-0.105)
Oklahoma	Rogers	40131	414	-0.087 (-0.279-0.105)
Oklahoma	Craig	40035	414	-0.087 (-0.279-0.105)
Oklahoma	Tulsa	40143	414	-0.087 (-0.279-0.105)
Oklahoma	Creek	40037	414	-0.087 (-0.279-0.105)
Texas	Culberson	48109	415	-0.242 (-0.441--0.044)	Low
Texas	Hudspeth	48229	415	-0.242 (-0.441--0.044)	Low
Texas	Loving	48301	415	-0.242 (-0.441--0.044)	Low
Texas	El Paso	48141	415	-0.242 (-0.441--0.044)	Low
Louisiana	Bossier	22015	416	-0.225 (-0.423--0.026)	Low
Louisiana	Natchitoches	22069	416	-0.225 (-0.423--0.026)	Low
Louisiana	Caddo	22017	416	-0.225 (-0.423--0.026)	Low
Louisiana	De Soto	22031	416	-0.225 (-0.423--0.026)	Low
Louisiana	Webster	22119	416	-0.225 (-0.423--0.026)	Low
Louisiana	Red River	22081	416	-0.225 (-0.423--0.026)	Low
Louisiana	Sabine	22085	416	-0.225 (-0.423--0.026)	Low
Oklahoma	Canadian	40017	417	0.198 (0.046-0.35)	High
Oklahoma	Oklahoma	40109	417	0.198 (0.046-0.35)	High
Oklahoma	Pottawatomie	40125	417	0.198 (0.046-0.35)	High
Oklahoma	Logan	40083	417	0.198 (0.046-0.35)	High
Oklahoma	Lincoln	40081	417	0.198 (0.046-0.35)	High
Mississippi	Monroe	28095	418	-0.186 (-0.495-0.123)
Mississippi	Chickasaw	28017	418	-0.186 (-0.495-0.123)
Mississippi	Lee	28081	418	-0.186 (-0.495-0.123)
Mississippi	Itawamba	28057	418	-0.186 (-0.495-0.123)
Mississippi	Prentiss	28117	418	-0.186 (-0.495-0.123)
Louisiana	Livingston	22063	419	-0.407 (-0.618--0.196)	Low
Louisiana	East Feliciana	22037	419	-0.407 (-0.618--0.196)	Low
Louisiana	West Feliciana	22125	419	-0.407 (-0.618--0.196)	Low
Louisiana	Iberville	22047	419	-0.407 (-0.618--0.196)	Low
Louisiana	Pointe Coupee	22077	419	-0.407 (-0.618--0.196)	Low
Louisiana	East Baton Rouge	22033	419	-0.407 (-0.618--0.196)	Low
Louisiana	West Baton Rouge	22121	419	-0.407 (-0.618--0.196)	Low
Louisiana	Ascension	22005	419	-0.407 (-0.618--0.196)	Low
Texas	Young	48503	420	0.012 (-0.335-0.358)
Texas	Throckmorton	48447	420	0.012 (-0.335-0.358)
Texas	Knox	48275	420	0.012 (-0.335-0.358)
Texas	Montague	48337	420	0.012 (-0.335-0.358)
Texas	Baylor	48023	420	0.012 (-0.335-0.358)
Texas	Clay	48077	420	0.012 (-0.335-0.358)
Texas	Wichita	48485	420	0.012 (-0.335-0.358)
Texas	Archer	48009	420	0.012 (-0.335-0.358)
Arkansas	Crawford	5033	421	0.013 (-0.32-0.345)
Arkansas	Franklin	5047	421	0.013 (-0.32-0.345)
Arkansas	Logan	5083	421	0.013 (-0.32-0.345)
Arkansas	Scott	5127	421	0.013 (-0.32-0.345)
Arkansas	Sebastian	5131	421	0.013 (-0.32-0.345)
Oklahoma	Sequoyah	40135	421	0.013 (-0.32-0.345)
Oklahoma	Haskell	40061	421	0.013 (-0.32-0.345)
Oklahoma	Le Flore	40079	421	0.013 (-0.32-0.345)
Mississippi	Coahoma	28027	422	0.205 (-0.163-0.573)
Mississippi	Quitman	28119	422	0.205 (-0.163-0.573)
Mississippi	Tallahatchie	28135	422	0.205 (-0.163-0.573)
Louisiana	Tangipahoa	22105	423	-0.016 (-0.362-0.33)
Louisiana	St. Helena	22091	423	-0.016 (-0.362-0.33)
Louisiana	Acadia	22001	424	0.083 (-0.141-0.306)
Louisiana	Vermilion	22113	424	0.083 (-0.141-0.306)
Louisiana	St. Martin	22099	424	0.083 (-0.141-0.306)
Louisiana	Iberia	22045	424	0.083 (-0.141-0.306)
Louisiana	Lafayette	22055	424	0.083 (-0.141-0.306)
Texas	Burnet	48053	425	-0.257 (-0.429--0.084)	Low
Texas	Lee	48287	425	-0.257 (-0.429--0.084)	Low
Texas	Travis	48453	425	-0.257 (-0.429--0.084)	Low
Texas	Llano	48299	425	-0.257 (-0.429--0.084)	Low
Texas	Bastrop	48021	425	-0.257 (-0.429--0.084)	Low
Texas	Williamson	48491	425	-0.257 (-0.429--0.084)	Low
Texas	Concho	48095	426	0.17 (-0.179-0.52)
Texas	Menard	48327	426	0.17 (-0.179-0.52)
Texas	Tom Green	48451	426	0.17 (-0.179-0.52)
Texas	Crockett	48105	426	0.17 (-0.179-0.52)
Texas	Schleicher	48413	426	0.17 (-0.179-0.52)
Texas	Sutton	48435	426	0.17 (-0.179-0.52)
Texas	Runnels	48399	426	0.17 (-0.179-0.52)
Texas	McCulloch	48307	426	0.17 (-0.179-0.52)
Texas	Irion	48235	426	0.17 (-0.179-0.52)
Texas	Sterling	48431	426	0.17 (-0.179-0.52)
Texas	Coke	48081	426	0.17 (-0.179-0.52)
Texas	Reagan	48383	426	0.17 (-0.179-0.52)
Texas	Starr	48427	427	-0.172 (-0.381-0.037)
Texas	Hidalgo	48215	427	-0.172 (-0.381-0.037)
Texas	Stonewall	48433	428	0.138 (-0.197-0.473)
Texas	Stephens	48429	428	0.138 (-0.197-0.473)
Texas	Callahan	48059	428	0.138 (-0.197-0.473)
Texas	Eastland	48133	428	0.138 (-0.197-0.473)
Texas	Kent	48263	428	0.138 (-0.197-0.473)
Texas	Taylor	48441	428	0.138 (-0.197-0.473)
Texas	Haskell	48207	428	0.138 (-0.197-0.473)
Texas	Jones	48253	428	0.138 (-0.197-0.473)
Texas	Shackelford	48417	428	0.138 (-0.197-0.473)
Oklahoma	Blaine	40011	429	0.194 (-0.188-0.576)
Oklahoma	Woods	40151	429	0.194 (-0.188-0.576)
Oklahoma	Major	40093	429	0.194 (-0.188-0.576)
Oklahoma	Alfalfa	40003	429	0.194 (-0.188-0.576)
Oklahoma	Kingfisher	40073	429	0.194 (-0.188-0.576)
Oklahoma	Garfield	40047	429	0.194 (-0.188-0.576)
Oklahoma	Grant	40053	429	0.194 (-0.188-0.576)
Oklahoma	Cleveland	40027	430	-0.161 (-0.521-0.2)
Oklahoma	McClain	40087	430	-0.161 (-0.521-0.2)
Oklahoma	Murray	40099	430	-0.161 (-0.521-0.2)
Oklahoma	Garvin	40049	430	-0.161 (-0.521-0.2)
Louisiana	Madison	22065	431	-0.192 (-0.589-0.206)
Mississippi	Claiborne	28021	431	-0.192 (-0.589-0.206)
Mississippi	Warren	28149	431	-0.192 (-0.589-0.206)
Arkansas	Conway	5029	432	0.051 (-0.111-0.213)
Arkansas	Saline	5125	432	0.051 (-0.111-0.213)
Arkansas	Perry	5105	432	0.051 (-0.111-0.213)
Arkansas	Grant	5053	432	0.051 (-0.111-0.213)
Arkansas	Faulkner	5045	432	0.051 (-0.111-0.213)
Arkansas	Van Buren	5141	432	0.051 (-0.111-0.213)
Arkansas	Prairie	5117	432	0.051 (-0.111-0.213)
Arkansas	Pulaski	5119	432	0.051 (-0.111-0.213)
Arkansas	Lonoke	5085	432	0.051 (-0.111-0.213)
Texas	Calhoun	48057	433	-0.144 (-0.507-0.218)
Texas	DeWitt	48123	433	-0.144 (-0.507-0.218)
Texas	Victoria	48469	433	-0.144 (-0.507-0.218)
Texas	Goliad	48175	433	-0.144 (-0.507-0.218)
Texas	Jackson	48239	433	-0.144 (-0.507-0.218)
Texas	Lavaca	48285	433	-0.144 (-0.507-0.218)
Texas	Refugio	48391	433	-0.144 (-0.507-0.218)
Texas	Hood	48221	434	0.193 (0.07-0.316)	High
Texas	Parker	48367	434	0.193 (0.07-0.316)	High
Texas	Somervell	48425	434	0.193 (0.07-0.316)	High
Texas	Johnson	48251	434	0.193 (0.07-0.316)	High
Texas	Tarrant	48439	434	0.193 (0.07-0.316)	High
Louisiana	Concordia	22029	435	0.018 (-0.341-0.376)
Louisiana	Tensas	22107	435	0.018 (-0.341-0.376)
Mississippi	Jefferson	28063	435	0.018 (-0.341-0.376)
Mississippi	Adams	28001	435	0.018 (-0.341-0.376)
Mississippi	Franklin	28037	435	0.018 (-0.341-0.376)
Oklahoma	Atoka	40005	436	-0.088 (-0.448-0.272)
Oklahoma	Bryan	40013	436	-0.088 (-0.448-0.272)
Texas	Grayson	48181	436	-0.088 (-0.448-0.272)
Texas	Fannin	48147	436	-0.088 (-0.448-0.272)
Texas	Kenedy	48261	437	-0.196 (-0.443-0.052)
Texas	Nueces	48355	437	-0.196 (-0.443-0.052)
Texas	San Patricio	48409	437	-0.196 (-0.443-0.052)
Texas	Brooks	48047	437	-0.196 (-0.443-0.052)
Texas	Aransas	48007	437	-0.196 (-0.443-0.052)
Texas	Jim Wells	48249	437	-0.196 (-0.443-0.052)
Texas	Kleberg	48273	437	-0.196 (-0.443-0.052)
Texas	Duval	48131	437	-0.196 (-0.443-0.052)
Texas	Live Oak	48297	437	-0.196 (-0.443-0.052)
Oklahoma	Choctaw	40023	438	-0.04 (-0.447-0.368)
Texas	Delta	48119	438	-0.04 (-0.447-0.368)
Texas	Red River	48387	438	-0.04 (-0.447-0.368)
Texas	Lamar	48277	438	-0.04 (-0.447-0.368)
Louisiana	Jackson	22049	439	-0.094 (-0.489-0.301)
Louisiana	Lincoln	22061	439	-0.094 (-0.489-0.301)
Louisiana	Union	22111	439	-0.094 (-0.489-0.301)
Louisiana	Bienville	22013	439	-0.094 (-0.489-0.301)
Oklahoma	Beckham	40009	440	0.005 (-0.418-0.427)
Oklahoma	Roger Mills	40129	440	0.005 (-0.418-0.427)
Texas	Wood	48499	441	0.055 (-0.26-0.371)
Texas	Van Zandt	48467	441	0.055 (-0.26-0.371)
Texas	Smith	48423	441	0.055 (-0.26-0.371)
Texas	Henderson	48213	441	0.055 (-0.26-0.371)
Arkansas	Yell	5149	442	0.049 (-0.349-0.446)
Arkansas	Pope	5115	442	0.049 (-0.349-0.446)
Louisiana	West Carroll	22123	443	-0.003 (-0.28-0.274)
Louisiana	Ouachita	22073	443	-0.003 (-0.28-0.274)
Louisiana	Richland	22083	443	-0.003 (-0.28-0.274)
Louisiana	Caldwell	22021	443	-0.003 (-0.28-0.274)
Louisiana	Morehouse	22067	443	-0.003 (-0.28-0.274)
Louisiana	East Carroll	22035	443	-0.003 (-0.28-0.274)
Louisiana	Franklin	22041	443	-0.003 (-0.28-0.274)
Texas	Reeves	48389	444	-0.443 (-0.745--0.141)	Low
Texas	Crane	48103	444	-0.443 (-0.745--0.141)	Low
Texas	Ector	48135	444	-0.443 (-0.745--0.141)	Low
Texas	Ward	48475	444	-0.443 (-0.745--0.141)	Low
Texas	Winkler	48495	444	-0.443 (-0.745--0.141)	Low
Oklahoma	Muskogee	40101	445	0.079 (-0.297-0.454)
Oklahoma	Wagoner	40145	445	0.079 (-0.297-0.454)
Oklahoma	Adair	40001	445	0.079 (-0.297-0.454)
Oklahoma	McIntosh	40091	445	0.079 (-0.297-0.454)
Oklahoma	Cherokee	40021	445	0.079 (-0.297-0.454)
Arkansas	Madison	5087	446	0.056 (-0.225-0.338)
Arkansas	Washington	5143	446	0.056 (-0.225-0.338)
Arkansas	Benton	5007	446	0.056 (-0.225-0.338)
Oklahoma	Delaware	40041	446	0.056 (-0.225-0.338)
Texas	Shelby	48419	447	-0.17 (-0.558-0.219)
Texas	San Augustine	48405	447	-0.17 (-0.558-0.219)
Texas	Nacogdoches	48347	447	-0.17 (-0.558-0.219)
Texas	Sabine	48403	447	-0.17 (-0.558-0.219)
Arkansas	Pike	5109	448	-0.109 (-0.482-0.264)
Arkansas	Garland	5051	448	-0.109 (-0.482-0.264)
Arkansas	Montgomery	5097	448	-0.109 (-0.482-0.264)
Arkansas	Clark	5019	448	-0.109 (-0.482-0.264)
Arkansas	Hot Spring	5059	448	-0.109 (-0.482-0.264)
Texas	Angelina	48005	449	-0.233 (-0.603-0.136)
Texas	Walker	48471	449	-0.233 (-0.603-0.136)
Texas	Polk	48373	449	-0.233 (-0.603-0.136)
Texas	Trinity	48455	449	-0.233 (-0.603-0.136)
Louisiana	Catahoula	22025	450	-0.262 (-0.565-0.04)
Louisiana	Avoyelles	22009	450	-0.262 (-0.565-0.04)
Louisiana	La Salle	22059	450	-0.262 (-0.565-0.04)
Louisiana	Grant	22043	450	-0.262 (-0.565-0.04)
Louisiana	Rapides	22079	450	-0.262 (-0.565-0.04)
Louisiana	Allen	22003	450	-0.262 (-0.565-0.04)
Kansas	Chautauqua	20019	451	0.015 (-0.385-0.416)
Kansas	Montgomery	20125	451	0.015 (-0.385-0.416)
Kansas	Elk	20049	451	0.015 (-0.385-0.416)
Oklahoma	Washington	40147	451	0.015 (-0.385-0.416)
Oklahoma	Nowata	40105	451	0.015 (-0.385-0.416)
Texas	Coryell	48099	452	0.046 (-0.21-0.302)
Texas	Milam	48331	452	0.046 (-0.21-0.302)
Texas	Lampasas	48281	452	0.046 (-0.21-0.302)
Texas	Bell	48027	452	0.046 (-0.21-0.302)
Texas	Hunt	48231	453	-0.205 (-0.312--0.098)	Low
Texas	Rockwall	48397	453	-0.205 (-0.312--0.098)	Low
Texas	Hopkins	48223	453	-0.205 (-0.312--0.098)	Low
Texas	Rains	48379	453	-0.205 (-0.312--0.098)	Low
Texas	Kaufman	48257	453	-0.205 (-0.312--0.098)	Low
Texas	Collin	48085	453	-0.205 (-0.312--0.098)	Low
Texas	Ellis	48139	453	-0.205 (-0.312--0.098)	Low
Texas	Dallas	48113	453	-0.205 (-0.312--0.098)	Low
Texas	Rusk	48401	454	0.004 (-0.32-0.329)
Texas	Panola	48365	454	0.004 (-0.32-0.329)
Texas	Upshur	48459	454	0.004 (-0.32-0.329)
Texas	Gregg	48183	454	0.004 (-0.32-0.329)
Mississippi	Jones	28067	455	0.144 (-0.216-0.504)
Mississippi	Jasper	28061	455	0.144 (-0.216-0.504)
Mississippi	Smith	28129	455	0.144 (-0.216-0.504)
Mississippi	Wayne	28153	455	0.144 (-0.216-0.504)
Mississippi	Stone	28131	456	-0.01 (-0.321-0.302)
Mississippi	Hancock	28045	456	-0.01 (-0.321-0.302)
Mississippi	Harrison	28047	456	-0.01 (-0.321-0.302)
Arkansas	White	5145	457	0.007 (-0.383-0.397)
Arkansas	Cleburne	5023	457	0.007 (-0.383-0.397)
Arkansas	Woodruff	5147	457	0.007 (-0.383-0.397)
Texas	Wilbarger	48487	458	-0.003 (-0.433-0.428)
Texas	Hardeman	48197	458	-0.003 (-0.433-0.428)
Texas	Foard	48155	458	-0.003 (-0.433-0.428)
Mississippi	Calhoun	28013	459	0.023 (-0.368-0.414)
Mississippi	Lafayette	28071	459	0.023 (-0.368-0.414)
Mississippi	Yalobusha	28161	459	0.023 (-0.368-0.414)
Texas	Hemphill	48211	460	0.088 (-0.32-0.497)
Texas	Gray	48179	460	0.088 (-0.32-0.497)
Texas	Wheeler	48483	460	0.088 (-0.32-0.497)
Texas	Roberts	48393	460	0.088 (-0.32-0.497)
Alabama	Lamar	1075	461	0.116 (-0.239-0.472)
Mississippi	Lowndes	28087	461	0.116 (-0.239-0.472)
Mississippi	Clay	28025	461	0.116 (-0.239-0.472)
Mississippi	Noxubee	28103	461	0.116 (-0.239-0.472)
Texas	Hamilton	48193	462	0.008 (-0.289-0.304)
Texas	Hill	48217	462	0.008 (-0.289-0.304)
Texas	McLennan	48309	462	0.008 (-0.289-0.304)
Texas	Bosque	48035	462	0.008 (-0.289-0.304)
Texas	Falls	48145	462	0.008 (-0.289-0.304)
Texas	Limestone	48293	462	0.008 (-0.289-0.304)
Louisiana	St. Landry	22097	463	0.01 (-0.339-0.359)
Louisiana	Evangeline	22039	463	0.01 (-0.339-0.359)
Texas	Brazos	48041	464	-0.017 (-0.357-0.323)
Texas	Robertson	48395	464	-0.017 (-0.357-0.323)
Texas	Washington	48477	464	-0.017 (-0.357-0.323)
Texas	Grimes	48185	464	-0.017 (-0.357-0.323)
Texas	Burleson	48051	464	-0.017 (-0.357-0.323)
Texas	Camp	48063	465	-0.148 (-0.543-0.248)
Texas	Titus	48449	465	-0.148 (-0.543-0.248)
Texas	Morris	48343	465	-0.148 (-0.543-0.248)
Texas	Franklin	48159	465	-0.148 (-0.543-0.248)
Oklahoma	Pittsburg	40121	466	0.144 (-0.248-0.537)
Oklahoma	Latimer	40077	466	0.144 (-0.248-0.537)
Oklahoma	Pushmataha	40127	466	0.144 (-0.248-0.537)
Louisiana	Assumption	22007	467	-0.382 (-0.734--0.03)	Low
Louisiana	Lafourche	22057	467	-0.382 (-0.734--0.03)	Low
Louisiana	Terrebonne	22109	467	-0.382 (-0.734--0.03)	Low
Texas	San Saba	48411	468	0.105 (-0.297-0.508)
Texas	Mills	48333	468	0.105 (-0.297-0.508)
Texas	Brown	48049	468	0.105 (-0.297-0.508)
Texas	Coleman	48083	468	0.105 (-0.297-0.508)
Oklahoma	Dewey	40043	469	0.087 (-0.332-0.506)
Oklahoma	Harper	40059	469	0.087 (-0.332-0.506)
Oklahoma	Ellis	40045	469	0.087 (-0.332-0.506)
Oklahoma	Woodward	40153	469	0.087 (-0.332-0.506)
Texas	Lipscomb	48295	469	0.087 (-0.332-0.506)
Louisiana	Jefferson Davis	22053	470	-0.146 (-0.437-0.145)
Louisiana	Cameron	22023	470	-0.146 (-0.437-0.145)
Louisiana	Beauregard	22011	470	-0.146 (-0.437-0.145)
Louisiana	Vernon	22115	470	-0.146 (-0.437-0.145)
Louisiana	Calcasieu	22019	470	-0.146 (-0.437-0.145)
Mississippi	George	28039	471	0.007 (-0.366-0.38)
Mississippi	Jackson	28059	471	0.007 (-0.366-0.38)
Oklahoma	Pawnee	40117	472	-0.025 (-0.427-0.377)
Oklahoma	Noble	40103	472	-0.025 (-0.427-0.377)
Oklahoma	Payne	40119	472	-0.025 (-0.427-0.377)
Arkansas	Bradley	5011	473	-0.044 (-0.408-0.32)
Arkansas	Drew	5043	473	-0.044 (-0.408-0.32)
Arkansas	Cleveland	5025	473	-0.044 (-0.408-0.32)
Arkansas	Desha	5041	473	-0.044 (-0.408-0.32)
Arkansas	Lincoln	5079	473	-0.044 (-0.408-0.32)
Arkansas	Jefferson	5069	473	-0.044 (-0.408-0.32)
Oklahoma	Johnston	40069	474	-0.016 (-0.425-0.394)
Oklahoma	Carter	40019	474	-0.016 (-0.425-0.394)
Oklahoma	Marshall	40095	474	-0.016 (-0.425-0.394)
Oklahoma	Love	40085	474	-0.016 (-0.425-0.394)
Oklahoma	Washita	40149	475	-0.044 (-0.466-0.378)
Oklahoma	Custer	40039	475	-0.044 (-0.466-0.378)
Oklahoma	Grady	40051	476	0.035 (-0.384-0.454)
Oklahoma	Caddo	40015	476	0.035 (-0.384-0.454)
Mississippi	Marion	28091	477	-0.108 (-0.5-0.284)
Mississippi	Walthall	28147	477	-0.108 (-0.5-0.284)
Mississippi	Pike	28113	477	-0.108 (-0.5-0.284)
Mississippi	Amite	28005	477	-0.108 (-0.5-0.284)
Oklahoma	Coal	40029	478	0.068 (-0.333-0.469)
Oklahoma	Hughes	40063	478	0.068 (-0.333-0.469)
Oklahoma	Pontotoc	40123	478	0.068 (-0.333-0.469)
Oklahoma	Seminole	40133	478	0.068 (-0.333-0.469)
Texas	Jack	48237	479	0.069 (-0.347-0.486)
Texas	Palo Pinto	48363	479	0.069 (-0.347-0.486)
Arkansas	Chicot	5017	480	0.057 (-0.366-0.479)
Arkansas	Ashley	5003	480	0.057 (-0.366-0.479)
Texas	Floyd	48153	481	0.033 (-0.379-0.444)
Texas	Castro	48069	481	0.033 (-0.379-0.444)
Texas	Hale	48189	481	0.033 (-0.379-0.444)
Mississippi	Union	28145	482	-0.073 (-0.457-0.311)
Mississippi	Tippah	28139	482	-0.073 (-0.457-0.311)
Mississippi	Pontotoc	28115	482	-0.073 (-0.457-0.311)
Oklahoma	Jackson	40065	483	-0.038 (-0.452-0.377)
Oklahoma	Harmon	40057	483	-0.038 (-0.452-0.377)
Oklahoma	Greer	40055	483	-0.038 (-0.452-0.377)
Mississippi	Winston	28159	484	0.043 (-0.333-0.419)
Mississippi	Choctaw	28019	484	0.043 (-0.333-0.419)
Mississippi	Webster	28155	484	0.043 (-0.333-0.419)
Mississippi	Oktibbeha	28105	484	0.043 (-0.333-0.419)
Texas	Harrison	48203	485	-0.107 (-0.518-0.303)
Texas	Cass	48067	485	-0.107 (-0.518-0.303)
Texas	Marion	48315	485	-0.107 (-0.518-0.303)
Arkansas	Union	5139	486	-0.018 (-0.41-0.375)
Arkansas	Columbia	5027	486	-0.018 (-0.41-0.375)
Arkansas	Calhoun	5013	486	-0.018 (-0.41-0.375)
Mississippi	Bolivar	28011	487	0.067 (-0.286-0.42)
Mississippi	Leflore	28083	487	0.067 (-0.286-0.42)
Mississippi	Sunflower	28133	487	0.067 (-0.286-0.42)
Mississippi	Humphreys	28053	487	0.067 (-0.286-0.42)
Mississippi	Sharkey	28125	488	-0.006 (-0.397-0.386)
Mississippi	Washington	28151	488	-0.006 (-0.397-0.386)
Mississippi	Issaquena	28055	488	-0.006 (-0.397-0.386)
Texas	Freestone	48161	489	0.076 (-0.341-0.494)
Texas	Navarro	48349	489	0.076 (-0.341-0.494)
Texas	Fayette	48149	490	0.16 (-0.247-0.566)
Texas	Colorado	48089	490	0.16 (-0.247-0.566)
Texas	Deaf Smith	48117	491	0.029 (-0.392-0.449)
Texas	Parmer	48369	491	0.029 (-0.392-0.449)
Texas	Terrell	48443	492	-0.072 (-0.447-0.302)
Texas	Pecos	48371	492	-0.072 (-0.447-0.302)
Texas	Upton	48461	492	-0.072 (-0.447-0.302)
Texas	Midland	48329	492	-0.072 (-0.447-0.302)
Texas	Martin	48317	492	-0.072 (-0.447-0.302)
Oklahoma	Comanche	40031	493	-0.146 (-0.526-0.235)
Oklahoma	Kiowa	40075	493	-0.146 (-0.526-0.235)
Oklahoma	Cotton	40033	493	-0.146 (-0.526-0.235)
Oklahoma	Tillman	40141	493	-0.146 (-0.526-0.235)
Arkansas	Newton	5101	494	0.011 (-0.397-0.419)
Arkansas	Carroll	5015	494	0.011 (-0.397-0.419)
[truncated: 1,125 more rows]
